# Supplementary material for: Solubility-Aware Protein Binding Peptide Design Using AlphaFold
Source: Biomedicines. 2022 Jul 7;10(7):1626. doi: 10.3390/biomedicines10071626 (PMC9312799; doi:10.3390/biomedicines10071626)
Supplement: Supplementary file 1 [file biomedicines-10-01626-s001.zip]

Archive with 2 entries (2 files):
- SupplementaryMaterials1.pdf
- SupplementaryMaterials2.xlsx
