# Supplementary material for: Solubility-Aware Protein Binding Peptide Design Using AlphaFold
Source: Biomedicines. 2022 Jul 7;10(7):1626. doi: 10.3390/biomedicines10071626 (PMC9312799; doi:10.3390/biomedicines10071626)
Supplement: Supplementary file 1 [file biomedicines-10-01626-s001.zip › SupplementaryMaterials2.xlsx]

## Sheet: front
Supplementary Materials
Solubility-aware protein binding peptide design using AlphaFold
Takatsugu Kosugi and Masahito Ohue*
Department of Computer Science, School of Computing, Tokyo Institute of Technology
* Correspondence: ohue@c.titech.ac.jp
Supplemetary Table S3: Sequences designed by AfDesign using Solubility-Weighted Index as a solubility index
Supplemetary Table S4: Sequences designed by AfDesign using Hydropathy Index as a solubility index
Supplemetary Table S5: Sequences designed by AfDesign using Hydrophobicity Index as a solubility index
Supplemetary Table S6: Sequences designed by AfDesign without a solubility index
Supplemetary Table S7: QPlogS and binding affinity for PDIQ and p53 peptide
Supplemetary Table S8: Sequences filtered by logS and Affinity thresholds for PDIQ + ‘N'
Supplemetary Table S9: RMSD of p53 peptide and the competitor peptide in the prediction of competitive binding using ColabFold

## Sheet: Table S3
Supplemetary Table S3: Sequences designed by AfDesign using Solubility-Weighted Index as a solubility index
This Table shows the sequences designed by AfDesign binder hallucination using Solubility-Weighted Index as a solubility index, and the logS calculated by QikProp and binding affinity (kcal/mol) calculated by AutoDock CrankPep of the sequences. The weight represents the weight of the solubility loss of the AfDesign binder hallucination.
seq	QPlogS	Affinity (ADCP score)	weight
DAFHVTLEYYCHE	-1.53578	-20.3	0.1
DPFELIVECLEEL	-6.4135	-20.5	0.1
DHLCHELWELAEE	-1.705	-20.8	0.1
AEFGNYLAYELHE	-0.685667	-22.1	0.1
EEEGYYLVYYLHQ	0.328	-23.1	0.1
DVHECLYWYAVND	-1.79567	-21.9	0.1
VVAHQLYWIAEEH	-1.69944	-21.4	0.1
NPYAYFAWYAYHS	-3.184	-20.5	0.1
DVAWYMVKHLGED	-2.559	-21.8	0.1
DPVVWYCYELANE	-3.0475	-21.2	0.1
EEVAYKFAWHVSQ	-0.925667	-21.1	0.1
EEVAWYLYHHLAE	-3.10033	-23.4	0.1
DAATYFAYHVYHA	-2.60256	-20.4	0.1
DVGVYLVEHLLKD	0.697667	-19.9	0.1
EVAYHLVHYCLHD	-3.60381	-20.4	0.1
EAVAWYLYHHLAP	-4.03489	-19.3	0.1
EVAWYLYFHLPHD	-3.27411	-22.8	0.1
DVAEKFAWEVWHA	-3.95233	-20.2	0.1
DVFYYFAWYAAEF	-4.103	-21.7	0.1
DVIVAYCYELRRQ	-1.8425	-19	0.1
QELGEYLYEVLHE	-0.286667	-21.2	0.1
DAFEYFVYYALQD	0.741	-22.9	0.1
EAVYWLMKYMPND	-1.498	-20.7	0.1
DERVYYLLYHDLH	-2.40078	-23.7	0.1
AEIAYHLLELHEE	-1.46622	-21.7	0.1
DPALEIVEYLEEH	-1.76667	-20	0.1
DEELAWEFYYHCQ	-2.34233	-23.8	0.1
DAYYAFYHVLAEE	-3.28167	-23.4	0.1
DPAEYFAWHVYHS	-3.19178	-20.3	0.1
TVLDLFEELAEWA	-4.119	-20.6	0.1
HEIAELLLEVINH	-1.05611	-20.2	0.1
SPVEIAYYLIEHH	-3.75889	-20.3	0.1
EVAYQLAWYAAND	0.005	-20.3	0.1
EVLQFAYWEIEHH	-1.62233	-23.8	0.1
EAEFFYNLFQEYL	-0.401	-23.1	0.1
EVAYKFAYNLHND	0.422333	-21.6	0.1
DPVELIGQLLWEA	-2.152	-18.7	0.1
EVANYFAYHVYHH	-2.23925	-20.8	0.1
DPAAYFAYCVYHH	-4.35	-18.9	0.1
HEWLYYYLVELAE	-4.073	-23.6	0.1
EEVGWWLMYYLEE	-0.351	-23.9	0.1
EWVAYYLMYHLPD	-4.18267	-20.9	0.1
EELALYMYHHFAE	-4.01789	-22.3	0.1
DVAEYFYYCVAHH	-3.621	-20.8	0.1
EHALYCQYYLYEA	-2.02767	-21.5	0.1
EDAWKLYWEFEHA	-2.32433	-22.3	0.1
AEEVFHHLLEEAE	-1.41413	-21.3	0.1
EEVAYWFAWHLHE	-3.85256	-23	0.1
EAVHHALLEAAEE	-0.957556	-19.6	0.1
EDLYVAWYLVQHE	-2.437	-23	0.1
EEAVYWGYILATH	-4.39	-21.7	0.1
GEEVVHALLEFAG	-1.70767	-19.7	0.1
DPAEYFAWHVLHE	-3.843	-20.8	0.1
NPFVLHLEYYCLE	-3.96367	-20.7	0.1
HAFAYEFAEKVYE	-2.76767	-20.7	0.1
EEMAYYFYWHVAE	-4.29433	-24.5	0.1
GPEEIYLLLLELE	-5.734	-20.5	0.1
NPYEYFAYYAWHD	-1.93833	-22.5	0.1
AEEILHMCYELAG	-2.86767	-19.9	0.1
HEVVEHLLEIAEE	-1.98062	-20.2	0.1
DWATHFAKEVYEH	-2.70978	-20.6	0.1
AEEIHHHLLEIAE	-1.18731	-20.1	0.1
DAFDYFYHVVAEH	-2.53078	-21.9	0.1
VVEHAFQELAAEH	-1.30844	-20.5	0.1
SPAELLYYYMLHS	-3.80733	-19.5	0.1
DPAEYFAWEVWHH	-4.03489	-21.2	0.1
EHFEYFYNTVAED	-0.627667	-21.5	0.1
EHVYWACLEWANE	-2.85167	-23	0.1
DPVELFEEYLWEY	-3.99	-22	0.1
AEYCYYYLLEHAD	-2.44567	-21.7	0.1
EDAYYIYELMVHH	-2.94267	-21.4	0.1
EEVYWYLYYHLHP	-4.35733	-22.5	0.1
DPGLELVYYAIEH	-4.663	-20.2	0.1
DVHYYLEWYCEHD	-1.84756	-23.4	0.1
HEIVEFCLELAEE	-2.48	-21.9	0.1
DPAYYAYYYLVNA	-4.015	-20.6	0.1
EVAAYLVYHLEND	-1.821	-22.4	0.1
EEVAWALYELAEE	-3.378	-21.8	0.1
AEEICHQLWELAE	-1.064	-21.7	0.1
DLEIVAYLIYELH	-4.24733	-22.5	0.1
EELGLYLMYYLEE	-4.543	-23.2	0.1
YEVLYECYLNPPD	-2.5155	-18.8	0.1
GPVELFEELAREH	-1.40433	-18.5	0.1
AEEWGQYLVEELM	-0.225	-22.3	0.1
DVAEYFAYHVYHH	-3.154	-23.2	0.1
EAVYEYLYHHLAP	-2.69822	-22.6	0.1
DAYHYFYHCVANH	-1.44906	-19.4	0.1
EAVMFHLYWLAEE	-3.94033	-22.3	0.1
TAFELVYDFYRHA	-4.94767	-20.2	0.1
AEYIAWYLYEHCG	-3.02633	-22.1	0.1
GYVAWHLYELAKE	-3.04433	-20.7	0.1
DPGEYIAYMLLEC	-3.03	-20.7	0.1
EEIVLHCLELADH	-2.63689	-19.5	0.1
EEFGYFLYWELEQ	-0.922	-23.3	0.1
EVAWYLVYHLEKD	-2.59867	-21.8	0.1
PELIVEMLLELAE	-2.502	-21.6	0.1
EEAFWAFYWYASE	-3.137	-22.7	0.1
ECVEYITWHLEQA	-1.32833	-20.3	0.1
EVVHLFLEFAEEH	-3.87333	-20.5	0.1
DPLELFLKYVAED	-3.16	-20.7	0.1
EAEAAYLVYHLGE	-2.23933	-21.4	0.3
EPHELIVEALEEL	-3.47167	-19.5	0.3
EVYKLLEKYVLED	2	-21.9	0.3
AEFGNFLAKELHE	-1.193	-21.5	0.3
EEIAHYLAVHLEP	-2.78578	-21.7	0.3
EAHYYLYHVVAND	-0.408	-20.7	0.3
EEHAWEFYEALHE	-1.91037	-22.9	0.3
EEYAYHAWYLVNH	-1.98178	-23.2	0.3
EVAKYLVEHLGND	0.484333	-19.9	0.3
EEIVHHCWELAEE	-2.10025	-21	0.3
EEVAYKFAWYVYE	-5.447	-23.3	0.3
EEVAYHFAYTLHE	-2.75244	-22.4	0.3
EPAEYFAWHVLHA	-4.79222	-20.2	0.3
EEVIHYLIHHLHE	-2.83831	-22.3	0.3
EVYAYLEHYVLPD	-4.265	-20.6	0.3
NPDAYYFYNELAE	0.219	-21	0.3
EVAEYLYWHYGNE	-0.870333	-23	0.3
EEIAYLLEEALEE	-1.493	-20.8	0.3
EAHKYFVKCVAED	-0.007	-19.6	0.3
EEVVHHLHELAEE	-1.02856	-22.5	0.3
EEFGEKLWEVLHE	-1.4015	-22.2	0.3
HEVAHELVELAEE	-1.44162	-19.8	0.3
EVAYKLQKYVLND	2	-22	0.3
EEHAKYLLWALEE	-1.482	-23.7	0.3
AEVAWHLLKLEDH	-2.16478	-19.9	0.3
DPAEELVEYLEEH	-1.895	-20.2	0.3
EAYEVWKLAYHEE	-1.236	-22.8	0.3
EAYKYFYHTVAED	-1.246	-21.8	0.3
EEAEYFAYHVYHH	-1.97412	-21.2	0.3
TVLEEFEELAEWA	-3.207	-19.5	0.3
EEIAQWHWELAHE	-1.35056	-22	0.3
EVAEMIYHEVEHH	-1.79475	-21.9	0.3
EVVWYLTHHLAED	-2.72889	-22.4	0.3
EVLEHCYWLIEHE	-4.85	-22.2	0.3
EAEEFYHLLVKHA	-2.39033	-21.5	0.3
EVAWYLVTHVGND	-2.26033	-21.8	0.3
DPGEKIAEMLLEH	-2.59733	-19.7	0.3
EAVWYLVHELPED	-3.48133	-21.5	0.3
DPAEKFAYAVIHH	-3.027	-19.4	0.3
EEFVCHHLYELAE	-2.43944	-21	0.3
DAEVCWHLHEIAE	-2.52811	-21.1	0.3
EWEAEYLYHYLEE	-1.89267	-24.1	0.3
EEFGNKFAKEFEE	1.71643	-21.8	0.3
DVAEKFYHHVAKE	-0.650125	-21	0.3
EHAWWFAEELEEA	-2.21267	-21.9	0.3
EEAWHVYKLLEHE	-1.956	-23.2	0.3
AHEAYEFFEELAE	-1.974	-21.9	0.3
EAVAYYLVYKLHE	-4.635	-22.5	0.3
EVAWYLVHHLGND	-1.43033	-21	0.3
EHVYVALYEIEHE	-2.80411	-22.9	0.3
DELEWFCAYAKYH	-3.67367	-23.6	0.3
AEEIVHHEVEHAE	-0.176125	-20.1	0.3
EPAEYFAKHVLHE	-1.08167	-18.5	0.3
EEAHAYFLHHLHE	-1.93425	-22	0.3
EEFAYKFAEKVYE	-1.444	-21.7	0.3
AEFGYKLAKELHE	-0.742	-20.2	0.3
TAEEFAEELWHHA	-1.22511	-19.5	0.3
EELVKFVAELQHH	-0.852778	-20.5	0.3
EEEVVHHLLELAE	-1.67762	-21.4	0.3
ELVVQYCEEIAEE	-0.2145	-19.8	0.3
EWGEKLAKELHEH	0.616	-20.8	0.3
EVAKFYWLLYEAE	-4.936	-23.3	0.3
EHFYYFYHVVEEH	-3.08619	-22.6	0.3
HAYEEFEELAEEH	0.201	-20.1	0.3
DEAEVLYHHMVNE	-0.340333	-21.1	0.3
DPAEYFAKEVYHH	-1.70422	-19.6	0.3
EEVEKFVKHLQEE	1.446	-22.5	0.3
HEVVHHLLELAEE	-2.04363	-21.2	0.3
HPELEHILKLAEH	-2.14763	-18.6	0.3
EAYVAYHLLEHEE	-1.77067	-22.1	0.3
EEAWHLYKELEHH	-0.8765	-21.5	0.3
EEEAYYLAVHLHE	-1.586	-22.3	0.3
DEALEFGKYLLEH	-2.15767	-22.7	0.3
ECQYWLMHTLEKD	-0.442667	-23.3	0.3
HEIAEHLVELADH	-1.47788	-20.5	0.3
DPAEYFYYHLEEC	-1.747	-21.5	0.3
EVAAKLVHHLEED	-1.81212	-20	0.3
EEVHHALWELAEE	-1.21338	-22.3	0.3
AEEIVWLLYEEHH	-3.05356	-23.9	0.3
DAEIVAHLIHHHH	-2.69937	-19.8	0.3
EPEAYHLVKHLHE	-0.37575	-20.9	0.3
EEVAHHLHELAEE	0.341125	-21.6	0.3
DPDEEAELLYKYC	-2.78	-20.7	0.3
AEEWGEKLVKELE	0.562714	-21	0.3
EVANYFAWTLHNH	-1.68122	-20.9	0.3
EAVHHILKLAAEE	-1.56856	-20.3	0.3
TAYEHFYHVVEEE	-1.77122	-21.2	0.3
EEVAHALYHLAEE	-1.30022	-21	0.3
DEFHWHVQRLAEE	0.393625	-22.6	0.3
AEAVAWYLYHHEE	-2.02622	-22.2	0.3
EEVAHHLYELAEE	0.041	-21.1	0.3
EPELYIAWMLEEE	-4.601	-21.8	0.3
HHVAEELHELAEE	-0.33775	-20	0.3
EEHAWHFAKCVEE	-1.52337	-22.3	0.3
EEAKWLVKHLGED	0.24	-20.7	0.3
AEEIVEHLLELAE	-2.61133	-21.7	0.3
EPHVHEIAHWLEE	-1.79225	-22.1	0.3
EEAAYILHHLEEA	-0.886889	-20.8	0.3
HEVHEFLELAEEH	-1.36062	-21	0.3
EAVELFEEIAEEH	-0.351	-20.8	0.3
EEFAAKFAHELEE	-2.552	-21.6	0.5
DPEEELCEWLEEH	-0.8658	-19.7	0.5
EAAYWLEKHVLED	-0.831333	-22.1	0.5
AEFGHKLAYELHE	-0.962778	-21.3	0.5
EELAHYLYVELHE	-2.57344	-22.5	0.5
EEVHHLLWELAEE	-2.70412	-23	0.5
EEHAWEFAEALHE	-1.65925	-22.9	0.5
EPAEYFAKHVYEH	-0.368556	-19.8	0.5
DVAHYFEETLLEH	-2.394	-20.7	0.5
EEVVHALHELAEE	-0.48275	-21.4	0.5
EEVAYKFAHYVEE	-1.585	-21.4	0.5
EEAAYKFYHHVEE	-0.78175	-22.7	0.5
EEAEYFAYHVYEH	-1.79278	-22.7	0.5
EVAEYLHNHLEED	1.073	-22	0.5
EVAYYLEAHFEDH	-1.89033	-21.7	0.5
DEEAYKFYHELEE	-0.061	-23.3	0.5
EVAYKWAHHLEEE	-0.439875	-23.4	0.5
EEIAWWLYVHEEE	-3.048	-23.5	0.5
DVHEYFEHYVAED	-0.685	-22.1	0.5
EEIAEHLLEAWEE	-0.9235	-23	0.5
EELAWYLYHEEGE	-2.22867	-22.8	0.5
EEAEEFVLKLAEH	-1.537	-20.8	0.5
EEAYWLTKHVEED	-0.3655	-21.6	0.5
EEEAYKIAHHLWE	-1.68538	-23.4	0.5
EEVAKILYELAEE	-0.538	-21.2	0.5
HHVAHELLELAEE	-1.7695	-19.9	0.5
DEELAYEFAYHVA	-3.326	-21.3	0.5
EAFHYFEHYVEHE	-1.21962	-22.5	0.5
EPAAHLVYELLHE	-3.99422	-20.1	0.5
EVLELFEELAEEE	-2.11	-22.1	0.5
EEIAEMFLELAEE	-1.185	-21.2	0.5
HPAELVLYLIEHE	-3.45689	-20.8	0.5
EVAEYLEKHLYED	1.624	-21	0.5
TGLEIAHYLIEHE	-2.656	-20.8	0.5
EAEFFHHLLVEHE	-2.85	-22.1	0.5
EVEHILVKALEEH	-1.79875	-20.8	0.5
EEVELIVELLEEH	0.5755	-22.2	0.5
EVADHFAKHVYEE	-1.17437	-21.2	0.5
EPAEYFAKHVYEH	-0.368556	-19.8	0.5
NEWVVHHLHELAE	-0.2835	-21.3	0.5
NPEVHYIAHHMLE	-0.7105	-20.1	0.5
EEEAYHLIVHLHE	-1.99475	-21.8	0.5
EELAKFLKEEFEE	0.524933	-22.3	0.5
EVAEKFYHHVAEE	-0.533	-22.1	0.5
EEVYEFAHHLHEA	-1.68588	-20.8	0.5
EEAYKIGWLLEHH	-1.97267	-21.4	0.5
PPEVYEYLEYAAE	-2.647	-20.2	0.5
EEWAHKFAKELHE	0.75575	-21.7	0.5
EEAEHFAKHVWNE	0.6045	-21.4	0.5
EHLWVAAHLVEHE	-3.2635	-20.4	0.5
EEVVHHVLHLANE	-1.13356	-21.2	0.5
EEEIVHHLLELAE	-1.99087	-21.1	0.5
EPWYHFAHYALQD	-1.70789	-22.5	0.5
EEAHLKFVHHLEE	-0.669875	-21.4	0.5
EEFAYKFAHHLEE	-1.40263	-22.3	0.5
EEEAYAFYHELHE	-0.72275	-23.5	0.5
DPEEIHHELLRLE	-0.2645	-21.5	0.5
EEVAHMLYKEAEE	-0.6705	-21.7	0.5
AEEFLHWAKEHAE	-1.70037	-21.2	0.5
EEIVHHLVEEAEE	-0.4535	-21.1	0.5
EHARKFVKAVEEE	0.272	-19.9	0.5
AEEIHHFLLEEAE	-0.616375	-22.4	0.5
EHAIWFAKEVEEH	-2.19238	-21.3	0.5
EVHLFLELHEEYE	-3.51262	-22.1	0.5
HEAEVLYEAFTEE	-1.318	-21.4	0.5
DPEEFVHYLLAHH	-2.95756	-21	0.5
EHVHHALEELAEE	-0.4505	-20.9	0.5
EEIAHKLYEEAEE	0.458583	-23.5	0.5
DPAEEWAEYLWEH	-2.035	-21.8	0.5
AEYAYHHLLEHAE	-1.18406	-22	0.5
EVAWYLYHELAED	-3.01433	-23.4	0.5
EEAKWLVHHLEED	-2.16925	-21.1	0.5
DHAEEFGKYLIEH	-0.3755	-21.6	0.5
EVHHYFEHVLAED	-1.73556	-20.8	0.5
HEEVEHFLELAEH	-1.13581	-20.6	0.5
NEAEYFYKHVEEA	1.529	-21.5	0.5
EVAEYLVKHLEED	-1.8325	-22.2	0.5
EHVYHALLELEEE	-1.85987	-22.8	0.5
GEEIHHELLELAE	-0.736625	-20.8	0.5
EEEFGHYLIHHLE	-1.62738	-23	0.5
DPVEVYLLYHLEQ	-1.321	-22.3	0.5
EEVAHHLHELAEE	0.341125	-21.6	0.5
GPEELFQDLIEEE	1.741	-21.7	0.5
AEEWGEKLVHELE	-2.1815	-22.1	0.5
EEAEYFAKTVWEH	-1.48	-21.7	0.5
EAVHWIHKHAEEE	-0.788188	-21.3	0.5
EVHEYFYHHVAEE	-1.94687	-23.1	0.5
EPLKYVVHELLED	-1.30833	-20.7	0.5
DHEEELEHYLLEA	-0.558	-21.2	0.5
DEFEVAYLYHHLE	-2.88656	-23.6	0.5
EEVAYLVHHLEKD	-2.38275	-21.6	0.5
HPAVHLLKLAEEA	-2.38911	-18.4	0.5
EHVAHEFEELAEE	-0.7095	-20.2	0.5
EEFGYKLAHELEE	-1.3685	-21.3	0.5
EEAEYFAKTVYEH	-1.48333	-21.4	0.5
EEEIYHHLLELEE	-1.8915	-22.9	0.5
EPHEHLIYHLLAE	-1.82662	-20.6	0.5
EEVEKIVHHLEEA	-0.40225	-20.7	0.5
EFVELLEEELEHH	-1.986	-22	0.5
DELHEFVHWLEDH	-1.60994	-23.9	0.5
EEHAIKAAHHLEE	0.103875	-21.2	0.7
EPHELIVEALEEL	-3.47167	-19.5	0.7
EEVAHELYELAEE	-1.4495	-20.8	0.7
EYVAWYLVHKEGE	-1.91467	-23.1	0.7
EELGWKLAKELHE	-0.15	-21.8	0.7
EEVAHELYELAEE	-1.4495	-20.8	0.7
EEFHHVLYVHLEE	-2.66063	-22.9	0.7
EEYEFHAWYLVNH	-2.17211	-23.2	0.7
EVAKYLVHHLAED	-1.242	-22.2	0.7
EEVVHHLHELAEE	-1.02856	-22.5	0.7
EEKAWWFAHHVEE	-2.21025	-22.6	0.7
EEVHKWFEHHEEE	0.108813	-23.3	0.7
EEAWYIAHYLEEE	-1.80967	-23.1	0.7
EVHEWLVHHLAEE	-1.37725	-22.7	0.7
EVYHWLEKHLEED	-1.54975	-23.6	0.7
DEEAKKFYHLLEE	0.5224	-22.6	0.7
EVAHYLYHHYEEE	-1.20281	-23.1	0.7
EEIAHLLWHHLEE	-2.68469	-22.2	0.7
EAHKWFVKHVAEE	-0.259625	-23.2	0.7
EEVAHHLYELAEE	0.041	-21.1	0.7
EEFAHKLWHELEE	-1.676	-23.4	0.7
HEAVEHFQELAEE	1.13112	-20.5	0.7
EVAEYLVKHLGED	0.202667	-20.8	0.7
DEELHYILHHLEE	-1.3305	-24.5	0.7
EEIVECLEELAEE	-1.45943	-19.9	0.7
HEVHVHLLELLEE	-2.46513	-22.3	0.7
EEELAWELYYHVE	-2.82567	-23.2	0.7
EAAWYLVHELEED	-2.00467	-22.2	0.7
EEVEYFVKHVAEE	-1.266	-21.9	0.7
EVLELFEELAEEA	-2.163	-20.3	0.7
HEFAEHLIEELEE	-1.32325	-22.9	0.7
EAAELVHHLIEHE	-2.058	-21.7	0.7
EVAEYLEKHLWED	-0.094	-21.5	0.7
EAKEFVHYLLEHE	-0.892875	-23.3	0.7
EAEEFYEELLEHE	-0.178667	-22.9	0.7
EVAWYLVHHLGED	-1.56533	-21.6	0.7
EPRELIVELIEEA	-2.348	-20.8	0.7
EVAHYLVHHLEED	-1.47131	-21.7	0.7
DPAEYFAKEVYEH	-0.368667	-20.3	0.7
EEHVAHHLYELAK	-0.091125	-20.3	0.7
EPEAHKLYHELEE	0.5895	-21.3	0.7
EWVAHYLIHKLEE	-3.37189	-23.2	0.7
EELAKYLYEKHEE	1.1658	-21	0.7
EVAEYLYHHLAEE	-1.37011	-21.5	0.7
EVVEWLEHHLEEE	-1.843	-22.2	0.7
EEAYKIAWELEHE	-2.036	-22.1	0.7
EEEVYEFFKHVAE	-0.073	-21.3	0.7
EEVAWYLCHKLEE	-2.33867	-23.9	0.7
EVAEHFAKHVYEE	-1.13287	-20.8	0.7
EELKLYALFLEHE	-3.887	-22.2	0.7
EEAAYIAWHLVHE	-3.61422	-20.9	0.7
EEEIVEWLVEHAE	-0.4495	-23.3	0.7
EEVVHALHELAEE	-0.48275	-21.4	0.7
EEFAEKLMHHVEE	-0.33625	-21	0.7
EEFGKKLAHELHE	0.371	-19.8	0.7
EEFAHYLYHELHE	-1.33175	-22.8	0.7
DPEEEIEEWWHAV	-1.928	-20.6	0.7
EHVEKFVHELEHE	-1.02412	-22.1	0.7
AEEVFHEIHELAE	-1.116	-21.2	0.7
EEFAHKFAEKLEE	0.4135	-22.6	0.7
DELEKFVKHVAEE	0.9406	-22.3	0.7
EEEIHHALLHVAE	-1.54906	-21.3	0.7
EHAYKFAEYIEEH	-0.143125	-22.3	0.7
VVHELWEFAEEHE	-2.493	-21.8	0.7
EEFHLLYHYLEEE	-2.28325	-24	0.7
EAEEFAKWLFEEH	-1.2135	-23	0.7
EHLAKVLVELEEE	-1.991	-20.2	0.7
EEFAEKFAEHVEE	0.13675	-22.6	0.7
EPVEEFVEYLEEH	-1.7625	-20.6	0.7
EEHVVHELREFAE	-0.20875	-21.5	0.7
EVVHALHELAEEH	-1.05219	-21.5	0.7
EVAKYLEEHLEED	0.6518	-20.9	0.7
DPAEEWVKHLEEH	-1.112	-20	0.7
EEEAKFLYEHFEE	-0.06375	-23	0.7
EEEEEHHEEEAEE	1.95719	-22	0.7
EEAYHLYELLENE	0.111667	-22.4	0.7
EVAEYLEKHLEED	0.7652	-21.4	0.7
EEVKYAVEEHEKH	1.48138	-20.6	0.7
GEEIVHELLEEAE	-0.3205	-20.2	0.7
EAEWGAKLVHHLE	-2.59011	-20.8	0.7
EELGYKLAKELHE	-1.097	-20.2	0.7
EHVVHAWEELAEE	-1.2405	-20.4	0.7
EPEELIEELYHHY	-2.51037	-21.7	0.7
AEEWGEKLWEALE	-1.185	-21.7	0.7
EEAEYFAKTVWNE	-0.916	-22.3	0.7
EAVKYFEKHHEEE	1.63856	-21.5	0.7
EAHEWFYEHVAEE	-0.770375	-22.9	0.7
EPFEYIEKALEEE	-1.5855	-23	0.7
DEKHEEEEEEEEE	1.99981	-21.8	0.7
AEYIVHKLAEHHE	0.364375	-19.6	0.7
DFAVKFHKELAED	-0.4105	-20.1	0.7
DEALHMLEVYLEE	-2.67733	-21.8	0.7
EEVVHEFHELAEE	-0.43675	-21.5	0.7
EEFGYHLAKELEE	-1.3915	-21.8	0.7
EVAKKLVHHLEED	0.14075	-22.1	0.7
EEEIVEWFEELAE	-0.975571	-21.3	0.7
EEHFHEIWEKLEE	0.04775	-24.8	0.7
ECVKKIVHELEEA	1.0665	-20.2	0.7
EVEEHEEEEAEEE	1.84525	-20.5	0.7
DEAEEVYEFFQEH	0.958	-22.5	0.7
EEFAEKLVHHLEE	-0.557	-21	1
DPHELIEHYLEEA	-0.91775	-19.8	1
EELVHEFHELAEE	-1.0645	-22.1	1
EEFAHKLAHELHE	-1.12781	-22	1
EEEAYYLYHHEHE	-0.319429	-22.5	1
EEVAHHLYELAEE	0.041	-21.1	1
EEEAYEFAEALHE	-0.937	-21	1
EAVEKFVHELEEH	0.1375	-20.9	1
EVAHWLEEHLEEE	-0.792	-21.9	1
EEVVHHLHEEAEE	0.1765	-22.7	1
EEEAYKFAKHLEE	1.5501	-21.6	1
EEVAKKLYHELEE	1.1132	-22.6	1
EAEKYLVHHLEEE	0.1485	-21.3	1
EEVLHHLLHHEEE	-1.24356	-22.5	1
EVYEALEKYVEEE	-0.444	-20.8	1
EEEAWKLYHHLEE	-0.7545	-23.9	1
EVAKYLYHHLAED	-0.724556	-21.5	1
EEIAHKLYHHEEE	0.83025	-21.5	1
EVHHYLEKHLAEE	-0.493688	-22	1
EEVVEHHHEEAEE	0.969625	-21.8	1
EEEAYKLWEHLEE	-0.498083	-22.6	1
EEEVEEEEEEAEE	1.898	-21.4	1
EEVWHHLHEEAEE	-0.58075	-22.1	1
HEELYYLLYEEWE	-2.292	-25.2	1
EEVEEEEEEEEEE	1.95756	-22.3	1
EEEEHHEEEEEEE	1.96756	-22.4	1
EEHEAHWLYEHLE	-1.43619	-23.5	1
EVAHWLYHHEEED	-0.917687	-22.8	1
EEVYKFAHHLEEE	1.332	-22.7	1
EEEEEEEEEEEEE	1.97125	-20.4	1
EEVVEHLHELAEE	-0.71025	-21.7	1
EVAEWLVEHLEED	-2.433	-21.1	1
EVEKWLEEHLEEE	-0.380562	-23.4	1
EAWEFVHHLIEHE	-3.21119	-23	1
EAEHFYKLFEEHE	-1.243	-23.2	1
EVAKYLVHKLEED	0.545	-21.2	1
EEEEEIVEYLEEH	0.827438	-23.6	1
EEVHKEVHHLEEE	0.890937	-24	1
EEAEHFAHYLEEH	-0.56175	-22.4	1
EEKVYHALHELAE	-1.1545	-21.3	1
DEEAVYKFAHELE	-0.791	-21.5	1
EYVAKYLHEHLEE	-1.32587	-22.9	1
EELAKYLHEKFEE	-0.0838	-23	1
EVAEKFAKHVHEH	-0.338687	-20.5	1
EAAEKLIHHLEED	-0.42275	-21.7	1
DPVEYLKHHLEEE	0.15425	-21	1
AEEVFHELHEHAE	-0.01875	-21.2	1
EEVAHYLEHYLEE	-1.02375	-21.7	1
EEAEKFAKTVWEE	0.749571	-21.4	1
EHLYEVAYLLEHE	-2.66722	-22.5	1
EEAEKWAHYLVHE	-1.79825	-22.7	1
EEEIVEYLLEHAE	-0.107	-22.3	1
EEIAKWLWEKEEE	0.327867	-23	1
EEVHLWLEYHLEE	-1.74337	-23.7	1
EEVAWYLMHHEHE	-2.56319	-22.6	1
EEIAHHLYELAEE	-0.736125	-22.7	1
DPEELVEELKHAV	0.336	-19.3	1
HEVWEFLQEEAEE	-0.065	-22.6	1
EEHVWEFAEKLHE	-1.01525	-22.6	1
EEEEHHEEEEEEE	1.96756	-22.4	1
EEAYHLAHYLHEH	-1.18969	-22.5	1
AEEVVHHLLEEAE	-0.2395	-21	1
EHAYKFAEYLEEH	-0.67775	-21.5	1
EARHIVEEWLEHE	-0.3565	-22.3	1
EEYHLLYYYLEHE	-2.38875	-24	1
GPEEVLEYLYHHH	-1.74469	-20.9	1
EEEEHEEEEEAEE	1.82394	-20.3	1
EEVYHLEHEEAEE	0.402062	-21.8	1
DEVEEWVEWAEEH	-1.40808	-21.6	1
AEAIEHYLVEHAE	-1.22133	-21.4	1
EVVHALHELAEEH	-1.05219	-21.5	1
EVAKWLKHHLEEE	0.163	-21.8	1
DPEWFAEKLWEHH	-1.39512	-22.4	1
EEIYHALEEAYEE	-0.241	-22	1
EEVVEWFEELAEE	-1.51414	-22.6	1
EAAWKLYHELEEE	-1.299	-22.7	1
EVAEWEYHELGEE	-2.7085	-22	1
EYVYHHLLELEEE	-3.01887	-22.8	1
EEEVHEFLEELEE	0.090875	-22.5	1
EEELEEYLIHHLH	-1.95612	-22.7	1
EDPLEVLEHHLHE	-1.354	-20.5	1
HEIEKHLLELEEE	-0.693375	-22.3	1
GEEELLEHLYEAY	-1.40633	-22.3	1
AEEFAEWLKEEEE	0.163933	-23.9	1
EEAYKFAKHLEHE	-0.13275	-21.3	1
EEVYHWLKEAEEE	-0.717333	-24.3	1
EAHEYFYEHVEKD	-0.07025	-22.1	1
EAEVVHHLHELAE	-1.34088	-20.2	1
DPEEELKHFFEEH	-0.144313	-21.2	1
EEHIEHALHEHFE	-0.740625	-22.2	1
EVHEHFLHLAEEE	-1.19781	-21.8	1
EAVVHILELAKEE	-1.56267	-20.6	1
EHVVHELHELAEE	-0.286	-20	1
EEFAKKLAHELEE	0.521	-21.9	1
EVAKYLEKHLEEE	1.2414	-20.6	1
EEHIVEHEEEEAE	1.32363	-21.5	1
EHEEHELVEALWE	-1.723	-22.6	1
ECAYLILHHEEEE	-1.6785	-21.2	1
EVAKKLLELEDHE	0.4589	-21	1
EELVEHFEHLAEE	-1.157	-21.9	1

## Sheet: Table S4
Supplemetary Table S4: Sequences designed by AfDesign using Hydropathy Index as a solubility index
This Table shows the sequences designed by AfDesign binder hallucination using Hydropathy Index as a solubility index, and the logS calculated by QikProp and binding affinity (kcal/mol) calculated by AutoDock CrankPep of the sequences. The weight represents the weight of the solubility loss of the AfDesign binder hallucination.
seq	QPlogS	Affinity (ADCP score)	weight
NAYGAYFAYHVYE	-2.096	-21.7	0.1
DPFELIVECLQEL	-3.7625	-19.9	0.1
EVYYYLYYHLPHD	-2.92856	-22.3	0.1
AEFGYYLAYTLHE	-2.962	-21.8	0.1
EEYAYWFYWHVGQ	-2.04733	-24.7	0.1
DVFWYLYHNLADH	-3.03422	-23.9	0.1
EVAYQLYWLEVND	0.869	-22.4	0.1
DAYAYFAYHALYD	-1.96567	-23.3	0.1
DVAYYMVYHLGND	-1.03533	-21.7	0.1
DHFYEIAWYMLHD	-4.81756	-24.8	0.1
EECAYYFAWHVYE	-4.298	-23.8	0.1
EEVAWYLYYHLEP	-2.797	-22	0.1
EAAYYFAYHVYNS	-0.511667	-20.7	0.1
EKVCYYLQWCLEE	-1.48233	-22.4	0.1
EAYYYFAYYAWQY	-3.503	-23.8	0.1
DEYAYYFYYHVAQ	-0.744333	-22.5	0.1
DVCWYLYWHFGEE	-4.64967	-24	0.1
DVAEYFYYYGRNA	-1.862	-20.8	0.1
DAYYYFVYYVYNY	-5.089	-24.8	0.1
EVRCWYLYQLAED	-1.224	-22.2	0.1
EEWGWYLYYHLEE	-1.85767	-27	0.1
YHLCWQFLELANE	-2.02767	-22.5	0.1
ECAYWFQYYVWND	-1.0585	-24.4	0.1
DPQLYYIAYYMWE	-2.79	-23.7	0.1
GEVCYYLLEWAND	-0.635	-21.3	0.1
HHVVHCLLWLYEE	-5.40763	-22.4	0.1
DPELAYEFYYYVH	-4.347	-21.3	0.1
DAYYYFYYYVEND	-0.223	-23.5	0.1
DACYYFAYHVYNH	-1.55522	-20.6	0.1
TVLEQFQECAEWA	1.111	-19	0.1
EQIAYMLYEWRND	1.048	-23.1	0.1
SPVEMVYYLIEHH	-4.23322	-19.8	0.1
EVADYFAYYVYNH	-2.19967	-21.7	0.1
EAYHYVYYCLAHE	-3.02811	-21.9	0.1
DPEWFYHAMQEYL	-2.31133	-22.3	0.1
QVAYYMVYHLHPD	-1.67544	-19.6	0.1
DPVELIGQMLWEA	-0.137	-19.8	0.1
DAYHYFAWYAAND	-1.16367	-21.8	0.1
DPAEYFAWYLYHH	-4.54556	-21.3	0.1
DEYVCWHLYEWAN	-2.48133	-23.2	0.1
QEVVDYLQYYLCD	-0.0095	-22.4	0.1
EYVCYQLLYYYHE	-1.72633	-23.3	0.1
EELVYYLYHYFPQ	-2.776	-22	0.1
DVVWYMYHYLADE	-4.189	-23.2	0.1
ECAVWFAYHVEND	-1.52	-22.4	0.1
EDAYYLYWQFEHS	-0.590667	-23.7	0.1
AEEVFHWCQWLAE	-2.54733	-21.5	0.1
EECAYYFAYTLHQ	-1.19967	-20.3	0.1
NVAEYFAYHVYHY	-3.20567	-21.8	0.1
TPEFIYYLLRHHE	-4.53656	-20.9	0.1
DEALYWGYYLAYH	-3.16333	-22.6	0.1
YEEIVWYMIEHCD	-4.61933	-22	0.1
DPYYYFAWYLYQD	-2.474	-22.9	0.1
DPCLVYELYHWAE	-3.44267	-20.5	0.1
NPWGYYFAYELHE	-2.49467	-21.3	0.1
EEYAYYFYYHVWQ	-3.359	-24.5	0.1
DPEELCEQLYQAV	0.3485	-20	0.1
DAYEYFCDYLWEH	-2.54367	-22.8	0.1
AQEIWDYIYELSE	-2.724	-22.9	0.1
EEWGNYLCQYLEE	0.3995	-25	0.1
DWGNYFAQCVYQA	0.0515	-20.5	0.1
AEVCYYYYLELAE	-5.458	-22.1	0.1
DWGYYFAYYLEDH	-3.22267	-23.1	0.1
HIVWWFQELAEEC	-3.99	-22	0.1
SDAEILYWYMVNE	-1.625	-21.8	0.1
DPAEYFAYYVWHH	-3.69844	-21.7	0.1
HHFVYFYCALEQD	-2.98822	-20.7	0.1
HQVYYYCLEWANE	-0.896667	-21.9	0.1
DPCELFYQYIWEH	-2.63467	-21	0.1
REYICYQLYKYAN	0.1645	-22.9	0.1
EEAYYLYWLLEHH	-3.58222	-23.3	0.1
EELCYWFYYNLHE	-3.90333	-23.8	0.1
DPGLWFAYYCLEH	-4.334	-21.5	0.1
EAYYYFCWYVEHD	-3.08867	-24.5	0.1
HEIIEFWCELADH	-4.01278	-20.9	0.1
DPAYYIYYYLANC	-3.3535	-20.4	0.1
EVAAYMVYHLGND	-1.58867	-21.7	0.1
EQVYFYLWELGEH	-2.051	-22.3	0.1
GEEICQMWYELEE	-1.8035	-21.4	0.1
DAELVAYLYYHRG	-3.72467	-21.9	0.1
DPEICYMLYQMAQ	-2.027	-19.7	0.1
DHRIYELMWECAQ	-0.356667	-21	0.1
TPEELIWDLYQCY	-3.7	-20.7	0.1
AEEWGQYLYHNLE	1.88233	-22.3	0.1
DVANYFAYHVYHH	-1.65269	-20.5	0.1
EAVYYYLTYHLRE	-3.17567	-23.1	0.1
NAYEYFYYYCAND	0.977	-22.7	0.1
DPFYEITWYLLHH	-4.76356	-20.9	0.1
DPYELIYEYFREC	-4.2925	-21.1	0.1
DAYIAWYLYYHLE	-4.11067	-23	0.1
GYCAWHLYEWANE	-0.749333	-21.9	0.1
DPAQYLAYMLLEC	-3.642	-19.1	0.1
EEIVRCFYELGRY	-2.402	-21.9	0.1
EEWGYYLYQCLER	-0.403	-22.7	0.1
DVAWYMVKRLGND	-0.961	-20.5	0.1
AERIVQYMWEYCE	-2.2955	-22.4	0.1
EPDFEELYWYLAH	-4.92333	-21	0.1
EWAYYIQWCLLEA	-4.258	-23	0.1
HVCHQFREWGEQY	0.701	-20.1	0.1
DEFWEFLQWCHDH	-2.37656	-22.3	0.1
EEWGYYWAYHLER	-2.37867	-24.1	0.3
DPHEWIVHCLREL	-3.27811	-21.4	0.3
DHQCYEFYQWAQE	1.86967	-22.2	0.3
AEWGYYLAYELHE	-3.65267	-21.6	0.3
EEWGYYWYYNLHE	-0.738	-24.4	0.3
HEVYYRCYWLAQE	-2.462	-21.9	0.3
DPWYYELYVYLED	-4.936	-23.6	0.3
EEYAYHYWHIANH	-0.728563	-22.4	0.3
DVAYYWTRHLGDD	-0.802667	-21.2	0.3
DECYEWGEYLYRH	-1.12667	-22.2	0.3
EEWGRYWARHVYE	-0.381667	-23.6	0.3
EQRYYYWYYYCEE	-2.2075	-25.4	0.3
EAAYYFQYYCWRD	-1.7995	-22.5	0.3
HKEQYYLWRIAEE	1.42567	-24	0.3
EVYWYLQYYWEND	-0.875	-24.8	0.3
EEEAYYFYYHVAH	-2.14878	-21.9	0.3
EVAYYMYYHYRRD	-2.45233	-23.5	0.3
DEYYYYFYYALQQ	0.552	-24.8	0.3
DPYEYFCYYAYND	-1.778	-23.5	0.3
QQVEEWLWEAYEH	0.175	-23.6	0.3
EEVARYLYYHYRD	0.149333	-23.2	0.3
HEIRYYLWELKDH	-2.06675	-21.9	0.3
ECAWYLMHYLPND	-2.66167	-21.1	0.3
DEGYWYIRYYWEQ	-0.961	-23.7	0.3
EELWYIQWRWLNH	-2.84667	-23.5	0.3
DPCWYIVQYWREH	-1.39333	-22.4	0.3
DEWWGYEFYYYCQ	-1.592	-24.4	0.3
EAYYYFYYYYEND	0.139	-24.3	0.3
DPYKYFEYYVQNH	0.512333	-20.9	0.3
EEYEWFQDWYERE	-0.679333	-25.1	0.3
EQVRYWYYELAND	-0.618	-23.5	0.3
GPYEWVYYLIQHH	-2.04278	-20.9	0.3
QEAYYFAYYVYDH	-1.07067	-23.2	0.3
NPWHWAYYLIEHE	-3.14311	-22.5	0.3
DPEWLYEWMWEHA	-4.19767	-22.1	0.3
QEAYWWVKHLEND	1.12833	-22.8	0.3
DPGEQFYQWLYDE	0.881	-22	0.3
EAYYYFEYYLEDH	-1.248	-24.8	0.3
NPAERFYYYAYHS	-1.52633	-21.4	0.3
DEYKYYWLYQWAE	-1.218	-24.7	0.3
HEYVIWHLYQRPD	-0.303778	-21.6	0.3
EYEAWYWYNHLED	-1.95067	-24	0.3
EEWGYYFYQEFRE	1.132	-23.2	0.3
DEAYYWYYHVYND	-1.08067	-25	0.3
ECARYFEYYVWHD	-2.71433	-23	0.3
EDAYKLYWQFEHH	-0.170444	-22.1	0.3
ADEWYECWEYLKG	-3.8565	-23.4	0.3
EERAYWFMYHLHE	-3.02044	-23.3	0.3
EEAYYWAYHLHND	-0.148	-22.8	0.3
EDAYKFYWRLEHH	-1.48913	-22.3	0.3
DEAEYLYYYWEHH	-2.48963	-24.1	0.3
GEWVYQYLWEHED	-2.01033	-23.1	0.3
EEYYYFAYYVWND	-2.538	-25.8	0.3
PEWHRYFEYYCRQ	-1.24567	-21.8	0.3
NEWGYYFYKNCYE	1.125	-25.2	0.3
EEWAYYFYRHVKQ	-1.227	-23.9	0.3
DPEEFCQELYHYC	-1.62533	-20.8	0.3
DPYYYFEWYLEEH	-4.33633	-23.7	0.3
EEHARWWYHYYEQ	-0.703778	-25.6	0.3
HQKCQWFLELYED	0.37	-22.9	0.3
DWGYYFAREVYRH	-4.21333	-20.6	0.3
AEYCHYYLWEYAE	-3.265	-23.6	0.3
DWGYYWEYYCERH	-2.687	-24.7	0.3
VHYYLQEHLRDDP	0.0704444	-22.1	0.3
EPFELLYKYAWHD	-2.741	-22.6	0.3
DWGEYWYYEFEND	-0.368	-24.7	0.3
DPWEYWYWELEQH	-0.716667	-23.7	0.3
DHVYHYLYEWKRE	-0.754	-22.3	0.3
DELWEWCQDLRDH	0.23	-21.7	0.3
AEYCYYTFRKYEE	0.2445	-21.9	0.3
EVRYYLYWWAEQH	-2.986	-25.6	0.3
EVRYYWEYHLEHH	-1.8525	-22.7	0.3
DPGWEFAYYYLNH	-2.949	-23.6	0.3
DAWEYFEYYCYND	-0.5175	-23.7	0.3
HQYCYRLVEWARD	-0.574333	-21.1	0.3
DPGYYLYWYAVHE	-2.347	-21.1	0.3
DEAEYWAYHVYHD	-1.70578	-23.1	0.3
EQVYNWLYQAYEE	2	-21.9	0.3
AEEWGEYWYHYLQ	-1.471	-22.7	0.3
DAEWGRYWYKYYE	-2.478	-23.5	0.3
HPVLYYLVYERLD	-4.081	-21.3	0.3
EELCYYLYEHYSD	-2.22967	-23.8	0.3
DPEEWCEQWYWYY	-1.5405	-22.7	0.3
AEEWGQYWYRELG	1.906	-21.5	0.3
EEAYWWAYNLEHD	-2.58433	-25.3	0.3
EAEYYYWRYHLEE	-3.91867	-23.8	0.3
DEYEYLYYYARHD	-0.2905	-24.5	0.3
ECLQYYLYYWEND	-0.6635	-23.9	0.3
DPEEKWYEYWWEA	-4.177	-24	0.3
DAYYAYYLYEHYE	-3.16033	-24.2	0.3
NFAEYFYWHYRND	1.60433	-23.5	0.3
HVYYYLQDLHDQW	-0.739556	-22.5	0.3
YHVCQQMYEWARD	0.112	-21.3	0.3
EEYAYWFYYQVQQ	2	-23.4	0.3
DVAWYMVKHLGND	-0.242667	-20.8	0.3
PEEIVEYWYEWAE	-3.221	-24.1	0.3
DPEFYERVHYMWH	-4.257	-23.2	0.3
ERKYYLWYVHLHE	-2.41633	-23.4	0.3
DFYDLMQDLADHW	-1.76467	-21.4	0.3
SPVELLYKYLGPH	-3.06133	-17	0.3
EEWGRKFERHLYE	-0.7719	-21.9	0.5
DPYEEIYECWREE	-1.6465	-22	0.5
EEYKYWYNHLERD	0.2235	-23.8	0.5
EQWGYYLAYELHE	-0.376333	-23.6	0.5
EEVEWYLYNHYPH	-1.69722	-22.7	0.5
DHVYYQLYRWARE	-1.39933	-21.5	0.5
EEWYYVLYRYLHE	-2.15	-23.2	0.5
ECYEYFEYHWEHD	-1.59167	-24.2	0.5
DVAWYLYHHLADD	-2.61167	-22.6	0.5
DEWAQKFYYYCQE	0.498	-23.5	0.5
DWGQYWEDYLQRH	-0.197667	-22.6	0.5
EQAYYWFYYYEEE	0.999	-25.1	0.5
EQEYYWWYNHVEE	1.48133	-23.9	0.5
EKVQYYFYRHLHE	-0.242111	-22	0.5
DVYKYLEYHWEND	0.844333	-23.4	0.5
DAEYYLRYYLQRD	-0.325	-22.7	0.5
EVAYYLYKHYERD	-0.669333	-21.8	0.5
DEAEYFYWHVYHR	-3.35833	-23.3	0.5
DRYYYWEYYCYND	-0.963	-24.6	0.5
EQYREYLYEWYEH	0.339667	-25	0.5
EEWGQKWYREYRE	0.98	-24.2	0.5
DQWVYYFREWKND	0.602	-24	0.5
EVRDYLQKYWWDD	-1.659	-24.5	0.5
DEKNYYWWYHHLH	-0.706125	-24	0.5
DHWRYEWQQWEDD	0.236	-25.4	0.5
HEVCHYLWQWEED	-1.20489	-24.1	0.5
DEYRRWYLYYHLE	-1.486	-24.6	0.5
DAYYYWRHELENH	-0.299667	-23	0.5
DPRYYWARYVYNH	-0.954	-20.7	0.5
TVYDHFQDWARRE	0.918667	-21.4	0.5
HQINQYWQEWQDD	2	-23.2	0.5
NPYEWAYYLYEHE	0.4	-23.5	0.5
EVRYYWTKYLWRD	0.903	-23.1	0.5
TGYEWAYYLYEHD	-1.35433	-24.1	0.5
EAEYWYNWWEEHW	-2.90267	-26.1	0.5
HVQYYLMNYLDRD	-0.643667	-20.9	0.5
DPVEWIGQQLWDH	0.321333	-20.7	0.5
DEYYYLAWYAYND	-1.23	-24.6	0.5
NPYEYFYEYVYHH	-1.39922	-21.4	0.5
DEYKRWHWWELAE	0.5905	-23.8	0.5
DEYVRYIHHYMWE	-3.46267	-22.6	0.5
EYVAWYLHHHLED	-3.36488	-23.8	0.5
EEWGYYFYHHYRE	-2.0825	-26.7	0.5
EERYWWYYHWERD	-0.9775	-28.1	0.5
EAEEYWYYYLRHD	-2.30867	-24.4	0.5
EDAYKWYWQFEHS	-0.542	-23.6	0.5
KDELYHWFRWQKE	0.382	-23.4	0.5
EERAYWWWRHCHQ	-0.907222	-22.1	0.5
EEAYYWARHWEND	1.01233	-23.4	0.5
DHWYVEYYLYQHH	-1.98231	-22.2	0.5
DHKRYVWYYLYHH	-2.60119	-23.4	0.5
KEQDYRYWREYAE	1.5934	-24.5	0.5
DQKEYYWYQLARD	2	-23.4	0.5
EEWGRYWYRHLED	0.161	-24.7	0.5
NEWGYYLYKHAHD	-0.0523333	-23.1	0.5
EEWGRYWYRQLHE	0.047	-23.9	0.5
GPEEICRELRDWE	0.2316	-19.4	0.5
DENYHMWYYYADH	-0.679222	-23.7	0.5
KEEWMRFCRKYSD	0.7812	-21.2	0.5
REVHDWWYEWYEE	-3.3575	-24.8	0.5
DHGYKWARYLERH	-0.201	-21	0.5
AEQIHYYWYEYAE	-1.427	-25.7	0.5
DWGYYWARRLERH	-1.12933	-21.1	0.5
AAQYYYDWWREHE	-0.952333	-23.7	0.5
DDKEKWYYWFEHE	0.0545	-26.7	0.5
DPWEYWYEYWKQH	-0.93	-24.1	0.5
DHVEKQWYQWAEE	1.911	-23	0.5
KQVYEKWREWADD	1.50383	-22.6	0.5
DEYREWGEYLWQH	0.0273333	-23.9	0.5
REYCYHYWRKYEE	-1.0475	-24.7	0.5
EEERWWRRWHDEY	-0.735688	-25.2	0.5
DVAWYWTRHWEND	-1.41967	-24.3	0.5
HDPYEWGKYWMNH	-0.521889	-22.7	0.5
EELEYYMYYTYEQ	-0.805	-22.9	0.5
YEKYRWWQELKDD	1.24117	-24.6	0.5
DEVYYWYYHLEND	0.492667	-25.9	0.5
DRAEYWVKHWEND	0.8625	-21.5	0.5
ERVYYYLWELERD	-2.54	-24.7	0.5
EDEIGRWWYEHYE	0.3235	-25.5	0.5
NYEWGYYLEYHLE	-1.60333	-24.2	0.5
EEWGYKWARHYER	-0.678	-22.8	0.5
NQVCYRLQQWADD	2	-19.4	0.5
EPYEWYEDLYNHY	-1.43633	-24.2	0.5
KEEWGQYWYRELE	1.834	-23.2	0.5
EEGYWWAYHLHND	-0.294778	-24.8	0.5
EEEYYYWYRHLHR	-1.5592	-25.3	0.5
NPYEYWYKYCENY	1.1315	-21.1	0.5
DCREYITYYLWND	0.1455	-23.8	0.5
TPYERWYEWYQEH	-0.596667	-22.8	0.5
EEYIAWYLYEHRE	-2.15433	-22.9	0.5
DWGEYWYRHWERD	-1.259	-23.4	0.5
EEHYYLCYHWYHE	-3.35531	-23.8	0.5
EEYVRWWQEWPDH	-0.447333	-25	0.5
EEWGRKWYYELEQ	0.184	-22	0.5
DVGKYWEKYLWND	-0.53	-22.9	0.5
DHRYNQYFYEWAE	1.62933	-22.5	0.5
DPEFERVYHYLWD	-2.32533	-22.3	0.5
ECRYYDTKHLWEA	-0.47	-20.5	0.5
HVEEWWRDWADEH	-0.3515	-22.7	0.5
DPGEEIWRYWQEH	0.887	-21	0.5
EEWARKFERHLYE	-1.1728	-21.5	0.7
DPYEWIYHCQREL	-0.237	-20.5	0.7
DHWEYLWRQYKRD	1.785	-23.2	0.7
EEWGYKFAKYCHN	1.81567	-21.4	0.7
EEWGRYWYKHLHE	-1.11925	-23.2	0.7
EQVYYQFKRLERE	1.444	-22.3	0.7
EEWYYEWYYRWEN	-2.128	-25.1	0.7
EHYEYHAWYLYNH	-1.28956	-23.6	0.7
EKAYYWYNELKDH	1.209	-23.6	0.7
DEWGQKWYRELHD	0.7545	-22.5	0.7
EEWGYKWARHLHE	-0.605875	-21.9	0.7
EQVRWYLYHHLED	-1.241	-24.8	0.7
EEYGRKWYNHWEE	1.5065	-25.3	0.7
DVAEYFHRTWEED	-0.694	-21.2	0.7
DAYKYWRKYCYND	1.09	-21.8	0.7
DEERYFEYYWQNH	1.92367	-24.3	0.7
EEAYYWYKRLEND	-0.16	-22.6	0.7
DEQKYFMKYCWED	2	-23.2	0.7
DAYYYFEKYAYND	1.642	-24	0.7
HQVAEKWYEWYED	0.453333	-23.2	0.7
EEWGRKWYRHWED	0.6744	-22.8	0.7
REYYDYWQRLADD	2	-23.5	0.7
ECQRWFEKYLHDD	0.8145	-22.2	0.7
DERWYYIAYHLYN	-1.88033	-23.7	0.7
DHIRQEWREWEED	1.444	-22.2	0.7
HHVQYMLWERLED	-0.867778	-22.7	0.7
NEYVEWYLYHHWE	-2.72533	-24.7	0.7
DAYYYWYHELRND	1.08267	-23.3	0.7
DRVYYWERYLYEH	-2.968	-22.5	0.7
RVYDYWQDWKEWE	-2.678	-23.5	0.7
EEDYQWWRDYWDD	0.679	-25.5	0.7
DEVQYIAYLLQHH	-0.0306667	-21.6	0.7
EVAYYWEKYWQND	1.118	-23.2	0.7
NAWEWVRKLWEHD	-1.687	-21.3	0.7
DKQWYYEWWREHD	-1.056	-24.5	0.7
EEAYYWAYHLHND	-0.148	-22.8	0.7
DECEWIRQYWWDH	-1.35833	-23.3	0.7
DVRKYWEKHWEDD	1.59	-23.1	0.7
DPREYWYKYVYHH	-2.57713	-21.6	0.7
EEWHYWWARRLEQ	0.27	-24.9	0.7
DHERQWYRYYHEE	2	-24.1	0.7
EYEAWYWYHHLED	-2.92156	-25.7	0.7
HEWGKYWYEHFRE	-1.09013	-24.7	0.7
DEAYYWYKHLERD	0.649	-22.9	0.7
EDVKYFEYYLMNE	-0.661	-22.4	0.7
EDAYKIYWQLEHH	0.208111	-24.6	0.7
EEEWYEYFQWPRD	-0.664	-23.3	0.7
EQRAYYWMYHLHE	-1.41922	-25	0.7
EYAYKWAYHLDQD	-0.949667	-23.8	0.7
DHWYLVRYLIEHH	-4.8895	-21.7	0.7
DEEKYWEWYWYHH	-1.30883	-26	0.7
GEEIYRYWREHYE	-2.353	-22.6	0.7
DQVAYWLYQWKND	1.556	-22.4	0.7
EECQYYWQYHWEQ	1.636	-23.9	0.7
NEWGRYFEYYCYR	-2.564	-22.9	0.7
EEIEYYWYRWHDH	-2.48583	-24.1	0.7
DPDEYYREWYRRV	0.11025	-21.2	0.7
DPYEYFTEYLWEH	-2.61033	-23.3	0.7
KWEVYHYFQEQAE	1.63333	-22.1	0.7
DQVEHWWYELKED	1.1085	-24.2	0.7
EHKYYEWYNLWED	0.406667	-24.6	0.7
EAEYYYNLLKEAY	-1.845	-22.2	0.7
DHAYYWARKLENH	1.61556	-21.4	0.7
EEYHIYQYLWEHE	-0.654444	-24.4	0.7
DHFERIYEYWRED	-0.8568	-23.8	0.7
DPHEYWEWYLYNE	-1.75233	-22.8	0.7
DHWHYEFQQLEEE	1.68025	-22.9	0.7
REKWDEWQEWKDH	1.78856	-24	0.7
DHWQKIIRWMRDD	0.36	-21.5	0.7
REYCYNYWRKYEE	-1.127	-22.9	0.7
HVRKYWERCYEEH	-0.92575	-19.9	0.7
EEAKWWYKHWKND	1.8915	-23.7	0.7
NREYYAQYWLDHH	1.285	-21.6	0.7
EEWRYYWYYHFEQ	-0.71	-26.6	0.7
HEYVREFQEWADD	-0.572	-22.8	0.7
DPEYYFYYYLERR	-2.763	-24.3	0.7
DVEEYFYYHWRND	-0.578667	-24.3	0.7
ERVYYYLLELERD	-2.048	-22.3	0.7
GEQIVRYLREYAE	2	-20.2	0.7
DERVEEYWYYYLD	-1.498	-24.3	0.7
DEWEEYWMYHFED	-2.7255	-25.5	0.7
NQICYRWRELADD	0.8995	-20.8	0.7
EPEEWWEHFYHYY	-4.19656	-22.8	0.7
EEEWGQYWYRHYE	-0.148333	-24.3	0.7
EVGRWWERHLYND	0.191	-22.4	0.7
EEVYYYWRYHWEE	-2.00767	-24	0.7
NEYDYWYHYLEDH	-0.00725	-23.2	0.7
ECVEYMQRYLWRD	-1.438	-22.2	0.7
DPEEEVYHFWQEH	-0.65125	-21	0.7
DQYIAWKLYEHYE	-0.582667	-24.1	0.7
HVYEYWQKLPDHD	0.493667	-22.4	0.7
DEEYWYWYLQEHR	-0.742333	-24.7	0.7
EHKYREWQEWQDD	2	-23.7	0.7
NEWKYKFYKEYEE	1.941	-24.2	0.7
DVRKYWEYYVYNH	0.232333	-24.4	0.7
EEEIVRYWWELEE	-2.641	-24	0.7
DDEFYEYVHYWRE	-2.1405	-24.3	0.7
DCEEYIIRHWQNE	1.02433	-22.2	0.7
QVVKKWLDLEDQY	2	-20.6	0.7
DPKEQWYHWWEEK	1.017	-22.3	0.7
REFAYKWARKLEE	-0.835	-20.6	1
DDWDEFEYYWHEK	-1.1569	-24.7	1
NEWAYEWWRRLED	0.248	-23.9	1
EYVERYWYNHWED	-1.74167	-23.5	1
EEWGRYLWYHLEQ	0.799667	-24.5	1
HELYHWFKRWKDD	-0.44125	-23.9	1
EEWKYEWYRHLHE	-0.229	-25.2	1
EKYRYFEKYWEDH	0.394583	-24.6	1
DVRKYWYNHWEDD	1.096	-24.2	1
DEWKQKWYRRLHD	1.6869	-22.1	1
EERAYYFAYHCYE	-2.34833	-23.4	1
EQEYYYWYNHWEE	1.08667	-25	1
EEWGRKFYRHLEE	-0.2214	-22.8	1
DKVQYWVDHWRDD	-0.471	-24.8	1
EAYYYWERHLHND	1.12122	-22.9	1
DPRAYWWYKQLEE	1.53	-21.9	1
EVEYYWYYHWRHD	-3.28275	-24.5	1
DAYKYWYHHLERD	-0.5555	-23.4	1
DVHKYWEYYCYRD	-0.444333	-23.2	1
EQDERKWYEWYDH	0.7642	-24.4	1
EEWGQYLYDHLHD	0.468444	-23.9	1
HEYYHEWRRLADD	0.4155	-22.7	1
EEGRKWQKYWEDD	1.91981	-23.9	1
DERVYYELYHHYE	0.0554	-22.9	1
HHINQYWQEYEDD	1.97467	-22.8	1
HRVYQYWWEWHDD	-1.57567	-24.1	1
DEYVEWKLYHHFD	-2.6445	-24.4	1
EEYKYWYNELRRH	0.502	-22.6	1
DKVKYWEKHWYDE	1.18775	-22.9	1
EVYDWWQDLKERE	0.865333	-23.1	1
EQWNDYWREWEDD	1.21983	-25.1	1
DKAQYWVDHLYRD	0.301	-21.7	1
EERYWWYNHWEDD	0.916	-24.4	1
NPWHWVRKLQEHE	0.857778	-20.2	1
DPEKWYNEWKEHD	1.7551	-21.6	1
DWAYKWARRLHND	-0.824667	-21.5	1
DPKEWIYQEWYDH	-0.388667	-22.5	1
DAVWYFERHLDRD	-0.627	-21.8	1
DPAQKWYNEVYNH	2	-20.3	1
DDYLYYYLYHREQ	-0.408	-24.1	1
DEVYRWERYLENH	0.28	-22.7	1
DPREYEWYYYWEQ	-0.733	-24.9	1
DEWGKYWYQQFRE	0.377	-24	1
DEAKKWYKHWERD	1.53069	-24.2	1
EERRYWQRHWYND	2	-24.7	1
DDRHKWYKEWRNH	1.98044	-24	1
EDEWYDWWRRQEE	1.40136	-25	1
EQEVYWWMKHLDE	-0.365667	-24.5	1
EERYKWEKHWEND	1.93919	-23.6	1
DPEKWAKWWYQHD	0.471667	-22.3	1
DEERKWYKYFEHH	1.08625	-22.5	1
KEEWYQYWRDHYD	-0.0355	-23.3	1
DHKYYYCYELYHH	-1.51812	-22.6	1
EEKAYYWMKHLDN	1.37533	-24.4	1
EEWGRYWQRHWEN	2	-25.1	1
EEWGRYWYKHLHQ	0.775111	-23.8	1
DPDEWGQEWKRYL	1.237	-21.4	1
DPYYEEWRRWADD	-0.0104	-22.2	1
DEHQEWWYRELHD	0.02825	-24.5	1
NEWGRKWARRLEE	1.96175	-21.2	1
DHEYRYWRRWAED	0.66775	-22.6	1
EERKFYNRWYEHH	1.4895	-21.8	1
DHAYKWAYYLENH	0.584889	-21.7	1
EEWHIWQYWRDHE	-0.70075	-25.1	1
DPYEWWKEWYQEH	-1.52	-23.6	1
DPEEWQYYWYYHH	-1.29356	-23.5	1
EHRIYQYWEQAEE	1.89667	-23	1
DPWKEYWEQWRDD	0.822833	-22.6	1
DWGEEWYRYWRDH	-0.491	-22.8	1
EEKDYYYWWQHRD	0.8785	-25	1
DEAYKWYNHLERD	0.724	-22.8	1
EERRYWEKYLYND	1.1336	-22.8	1
HDRWDFVKELYEH	-1.15875	-22.5	1
EEWYYYWRYYHEE	-2.702	-26.3	1
DQVNRWWREWKDD	2	-23.3	1
DPEYYWYKYLRDE	-1.479	-25.7	1
DRYEYYWYKWAQE	1.641	-24.4	1
ERVYYYWWELERD	-1.908	-24	1
EEQWYHWWRDNWE	0.929333	-25.3	1
DREWEEYWYYNRH	0.8115	-23.1	1
DHVEEYLWYYWDN	-2.80733	-23.9	1
DHKERKWWEEWDD	0.828125	-25.5	1
EPEQWWQDWYNHE	1.368	-22.7	1
EEEWGRKWYEQWE	1.339	-25.6	1
DEAYKWARHWERD	0.2089	-22.5	1
EKEYYWWYNHLDE	-1.087	-26.8	1
NEYERWYHYWEDH	0.889167	-24.7	1
EKVHYYWRRMWED	-1.5915	-23.6	1
DPYDEWWDEFQRH	-0.898	-21.9	1
DEKWEKYWYEHWE	0.5216	-25.8	1
DWEEYWYRHWERD	-1.2355	-24.4	1
RVQYYLWKLHDEE	-0.437333	-23.5	1
HDWNRKWQEWADD	2	-21.8	1
DEWKRKWYRELHE	0.769062	-24.2	1
DVRYYFEKHWYND	1.24633	-23	1
DHRDVRKWWEWED	-0.386813	-23.4	1
DDRFHEWKEYWEE	-0.466625	-25.8	1
ENEYYDCYYWQHH	1.20389	-23.7	1
QEVKKWWDWEDEW	0.120571	-24.4	1
DPREEWYEWWQEH	-0.1665	-23.5	1

## Sheet: Table S5
Supplemetary Table S5: Sequences designed by AfDesign using Hydrophobicity Index as a solubility index
This Table shows the sequences designed by AfDesign binder hallucination using Hydrophobicity Index as a solubility index, and the logS calculated by QikProp and binding affinity (kcal/mol) calculated by AutoDock CrankPep of the sequences. The weight represents the weight of the solubility loss of the AfDesign binder hallucination.
seq	QPlogS	Affinity (ADCP score)	weight
NAFGAYFAYTVCE	-0.9985	-18.9	0.1
NPFEEFVNCLEEL	-1.5865	-18.8	0.1
DHVCYQLYQLAQE	1.37967	-19.9	0.1
EEFGYFLAYVLHE	-3.291	-23.5	0.1
EELGYYLYVCLHN	-2.53	-21.9	0.1
DEVYAFCIWAANE	-1.865	-20.2	0.1
EVAYYLAQLPYHD	-1.70533	-20.3	0.1
TPYAYFAMCAYNS	-2.2475	-18.7	0.1
EVAYYFVYHLGND	-0.922	-21.8	0.1
DEFTETMYFCLHA	-2.98133	-19.9	0.1
EQCANYFAYNVYE	1.313	-21	0.1
EEVAWYMYTYCAE	-3.7225	-21.1	0.1
DAGWYLCQYAMNH	-0.421333	-19.5	0.1
EAVAHCLLHVAEM	-3.44656	-18	0.1
EVYWYLMHHLPTD	-4.45711	-21.6	0.1
EEVATNFYYCVAN	-0.1465	-19.2	0.1
ELGYLLVYTFEND	-1.226	-23.8	0.1
EAVYFTLYYYANE	-0.627	-23.2	0.1
DVHTYLVACAYND	-1.26467	-20.1	0.1
EAVCYALYQVAND	1.304	-19.7	0.1
HEFGEYLYQTLHA	-1.28856	-21.2	0.1
DPLCYQFLELADQ	-0.413	-19.5	0.1
ECAYYLTHYVLND	0.078	-22.5	0.1
DPGLYHILYHLHE	-3.52056	-20.7	0.1
ECLQYFLTYCLND	-1.72033	-21	0.1
HPALELVQYMLEH	-2.56744	-19.8	0.1
DVELAAEFYYYCQ	-2.1425	-21.9	0.1
DELYYCFYWLAEQ	-4.1225	-23.5	0.1
DVAYYLTYHVLND	-1.68667	-22.2	0.1
TVLDLFMECAQLA	-3.303	-17.6	0.1
ELVGQLMLECLNH	-0.357333	-20.3	0.1
SGLELCYYLIEHH	-3.18944	-21.4	0.1
ECAYYLTYYVLQD	-1.4735	-21.8	0.1
DAYEFGQYLIQHA	1.42633	-21.6	0.1
EAEFFYNLFQEYL	-0.401	-23.1	0.1
QVAYYLVYHVHPD	-2.34789	-20.6	0.1
DPCAEICTYLLHG	-5.05267	-17.4	0.1
QVAYTFVTNVYEA	-0.076	-21.5	0.1
DPAAYFYNCVANH	-0.193667	-19.2	0.1
DEFVCHHLYELAM	-2.80356	-21	0.1
DEVVAWYLYHHLA	-4.13933	-22	0.1
AYVATYLREHLED	-2.56633	-19.4	0.1
EELCYYLYYTFSQ	-1.8425	-22.7	0.1
DVGQYFYYCVAQA	-0.4195	-19.8	0.1
EVAATFTYHVLHE	-2.758	-21.1	0.1
DDAYYLYWLFQNS	-1.341	-23.7	0.1
ADELYWYILNAAG	-1.314	-21.9	0.1
NAWGYYFAYTVHE	-1.77533	-23.7	0.1
EAVHYVLVYYCEQ	-1.24433	-20.6	0.1
CELYYVYYLLENH	-3.43733	-22.5	0.1
DEAVYLGYYMAYH	-3.67233	-21.5	0.1
GERVCQYLLEHAG	0.453667	-19.9	0.1
DPAYYFAYCALND	-2.1095	-18.8	0.1
GEEIVYHLCYLAN	-0.399667	-21	0.1
NAFAYHFAATLHE	-1.70556	-19.4	0.1
EEMANYFYHCVAR	-2.21467	-21.1	0.1
TAEEWGQLLWEAA	-0.914	-20.9	0.1
DAFEYFVACCLND	-1.54767	-21.4	0.1
PEHFIQCLEYYTG	-1.33233	-21.8	0.1
HLVCQLLLQIAEE	-1.21967	-20.2	0.1
DWANYFAQCVYNH	0.147667	-20.8	0.1
AEVVHYMVLHLGE	-3.13211	-20.1	0.1
EQAYRFAMYVENH	0.779333	-20.4	0.1
EVVYNFLQLPDHD	0.0773333	-20.4	0.1
DDAEVLYWYLCNN	0.724	-22.3	0.1
NPAEYFAQCVYQH	1.61867	-20.6	0.1
EHHLYIYALMLQD	-2.015	-22	0.1
DHVYTCCLQLANE	0.075	-20	0.1
DPYQLLIQELVND	-2.072	-20.1	0.1
AEYCAYYLLQHAP	-1.05833	-20	0.1
EDAYYVYALFVNS	-2.694	-20.7	0.1
EAMYYFQYYCLQD	-0.3395	-22.9	0.1
DEALEFGQYLIEH	-0.945667	-22.5	0.1
NAYYYFAWYAANH	-1.317	-22	0.1
EELVYAFCQLAEM	-4.0205	-20.3	0.1
NPAYYLYWYAVNC	-1.979	-21.2	0.1
DVGVYFHYYLVNH	-2.32078	-21.3	0.1
RLVYDMCLELALE	-4.7005	-19.3	0.1
AQEIYELLWEAWQ	-0.988	-21.4	0.1
DPRIAAMLIYHFE	-4.701	-20.1	0.1
SAEVVYCLYQLAQ	-1.833	-18.6	0.1
AEVVVHCMLELAG	-3.478	-19.5	0.1
GDAELLAELYWCM	-4.1045	-19.9	0.1
AEEFGQYLVRTLG	-1.375	-20.2	0.1
NVAEYFAYTVYHH	-2.11733	-22.2	0.1
EAVYYYLTTHLGQ	-2.274	-20.1	0.1
DVYETFTYYCRQA	-1.2445	-19.2	0.1
DPAQYIAYCLLQH	-0.909667	-18.8	0.1
DPFEVVYECLQEA	-2.2345	-19.4	0.1
DEYLVWYLYHHLA	-4.64367	-25.3	0.1
RYVATHLYQLGQE	-0.596	-20.6	0.1
QVYVMLLDAHDQL	-0.647333	-20.3	0.1
HHVCLQLLELADM	-3.29444	-19.3	0.1
EEFGNYLYHCVAQ	1.57533	-20.5	0.1
DVAYYMVYTLGND	-3.277	-20.4	0.1
AELICQCLLELAG	-3.453	-17.5	0.1
DPAFEQVYHCLAE	-0.208333	-19.3	0.1
DCVQYITYCLLEA	-2.89367	-19.2	0.1
TVADMFRECAEQY	0.6775	-17.9	0.1
GELLEFCQMLRDH	0.875333	-18.8	0.1
NAYAAYFAYYVSE	0.142	-20.5	0.3
DAFEQIVHCLQEL	0.024	-21	0.3
EQVCTMLTELANE	0.6825	-21	0.3
AYVAYTLVATYGE	-2.505	-19	0.3
EEASTLLCTAVHQ	-1.31333	-18.1	0.3
DVHTYLYNTLGND	1.04967	-20	0.3
DPFYNVLYVAAEE	-3.21	-19.4	0.3
EVAATFATHVYNS	-1.74133	-18	0.3
HVAAYLVNTLETD	-2.22833	-19.6	0.3
DEYAQTLYTAVCA	-1.81	-18.6	0.3
EELGTYFAYTVCQ	-0.2065	-20	0.3
EEVGTYFYNTVAQ	2	-20.2	0.3
DVANTFATTVYNH	0.744333	-19.8	0.3
DCAAYLVTHLDPD	-2.84933	-17.5	0.3
EVAAYLMYTLEND	-2.812	-20.6	0.3
NAEAYYFYNQLAQ	2	-20.9	0.3
EVGAYLYTHLETD	-0.863333	-20.7	0.3
EEITNALYTALHE	-0.908333	-19.9	0.3
EAHTAMVTTLYNA	-2.011	-17.1	0.3
EAVATCLTQLAND	1.2645	-19.2	0.3
NEFGEALAQTLSG	2	-18.1	0.3
EELGTCFQQLADQ	2	-20.4	0.3
ECAYTFATYALQD	-1.324	-20.6	0.3
NECQYYFLYHLEE	0.603	-22.4	0.3
ECLQYILTHLLND	-0.741667	-21.1	0.3
HELCEHMLTLANH	-1.7785	-19.9	0.3
NAYQVYYLYYHCA	0.352333	-20.5	0.3
DACTYFYNTVANA	-1.441	-18.4	0.3
DAATYFATTVYNH	-0.946333	-18.5	0.3
TVLECCMELAERA	-3.51067	-16.9	0.3
QEFGQYLATTLEG	0.587	-19.2	0.3
GAVELCATLVQHA	-2.22133	-18.8	0.3
ECAYYLMYTLEND	-2.307	-22.5	0.3
NAAHFVYTLIEHE	-0.783	-19.9	0.3
EAEHFTNLLVQYA	-0.948667	-21.5	0.3
QVATYLVTTLHND	0.177333	-19.5	0.3
NPGEQLVECLLEH	0.576333	-19	0.3
DVATYMVTHLAND	-1.293	-19	0.3
DEVAYFCTAVANH	-1.52933	-20	0.3
DAYICYQLTELAG	-1.4905	-19.9	0.3
EEVGYYLMTHLGE	-1.449	-21.3	0.3
AYVAYYLQTHLGG	-2.55033	-18.4	0.3
EELATYMYQTYGQ	-0.938	-21.1	0.3
DVGEYLTTCVANA	-1.573	-18.5	0.3
EAYDTAYNFFTNA	0.887	-19.3	0.3
EEVYTVYALLENS	0.092	-20.5	0.3
AEEVFDFCMQQAR	1.0055	-19	0.3
EECAYYFAYTVEQ	-1.2745	-21.5	0.3
EVAYYLVTTVGND	0.16	-19.3	0.3
TAEYFANLFREHA	-1.40933	-20	0.3
DEVAYLGYYMATH	-3.42633	-19.6	0.3
AEQICQCLVEHAG	0.755	-17.6	0.3
DAATYFTYCVANA	-0.688	-18.1	0.3
EELCGYMLHTALD	-1.87033	-20.5	0.3
NQFAYTFATTVHE	-0.872	-18.9	0.3
EEFATTFATHVSQ	-0.672	-19.1	0.3
TAEEFGQELINHA	1.40767	-19.2	0.3
NAYETFAYYAMND	1.224	-20.7	0.3
EEDVLLACRYLEE	-2.936	-22.2	0.3
NQVAYMLCQVAED	2	-19.2	0.3
EHANYFAQTVLNH	0.757889	-21.1	0.3
AEVVCYHLLELAG	-4.28833	-19.5	0.3
DFATTFANTVANH	0.126333	-17.6	0.3
VGYYIAQHLLEHA	-2.11978	-20.7	0.3
DPAELLYTYMCQG	-0.794	-19.8	0.3
NPAETFAYCVAHH	-1.92233	-18.1	0.3
HDLMYLYVHLGED	-2.72667	-23	0.3
NQGVHALCELANE	1.60467	-18.8	0.3
DPVERFATCCLQH	-2.15533	-17.6	0.3
AEYCAYTLLQHAG	-0.798667	-20	0.3
NVVHYCYQMAEEH	0.892	-21.2	0.3
AAVANYLTTHLAD	-1.38433	-18.2	0.3
DPGQEFVRAALEH	0.309667	-19.7	0.3
EVLNYFTTCALQD	-2.201	-20.7	0.3
HEVAECMLEAANH	-1.03978	-18.6	0.3
DPATYFANTLSEC	-2.1815	-17.7	0.3
DVAAYLVTTLGND	0.846	-18.7	0.3
QVAHNCLYELANE	1.50933	-19	0.3
AEEMGQLLMECYE	0.913	-20.9	0.3
NEAIVGYLLTHFH	-2.59756	-19.6	0.3
NAEARYLGACLME	-0.422	-18.8	0.3
EQVATCLVQAAED	1.452	-18.6	0.3
DPEELMEQLAHCI	-2.097	-17.7	0.3
AEEAGQYLIQTLE	0.998	-20.8	0.3
DVVTYLTHTLGND	0.061	-19.1	0.3
EVVRYCLQYAAEE	-0.5365	-21	0.3
NAYETFYTVCANH	-0.440667	-18.8	0.3
EALTTICHTLLND	-1.548	-18.4	0.3
TPFELLTQCAEEA	-2.2675	-17.9	0.3
DEYLCAYVTQHAQ	-0.0833333	-20.1	0.3
AAVATHLYQLGRD	-0.0516667	-18.4	0.3
DAGEYLQTMLLNC	-0.504	-21.8	0.3
DHLVHCLAQLANH	-0.145	-19.2	0.3
EEFATTFATCVHQ	-1.61567	-18.4	0.3
DVAYYLTTTLGND	1.325	-20.2	0.3
AELVVQCLLEQAG	0.3805	-17.7	0.3
EEAFHHFTHALSG	-1.70388	-19.6	0.3
ECVNYITRTLQEA	1.663	-18.7	0.3
HGVHQLCELAEQH	1.58169	-18.7	0.3
DDFAEAVQYCHNQ	2	-20.8	0.3
EAFATHFAHTVGE	-1.88089	-19.1	0.5
DGAELITQYLQEA	2	-18.7	0.5
EVHVALYNHLGND	1.68478	-20.7	0.5
AEFGTTLAYVCNQ	-0.063	-20.1	0.5
EELGNALYTTLHQ	1.775	-20.4	0.5
DELCYAMTQLAND	0.4715	-19.1	0.5
EEVYNCLTVGLHE	-0.537667	-19.9	0.5
NVAGYFATHVYNS	-0.740667	-18.8	0.5
DVATYMVTTLGND	-1.204	-18	0.5
HEVGQALTQLAND	1.92067	-20.5	0.5
DHAQYFAETCLQH	0.678556	-19.7	0.5
EEAAYTFYNTVTQ	0.376	-20.3	0.5
DGVAYLCRYAQNH	1.201	-19.4	0.5
EAVQYYLMTHLHE	-0.868556	-21	0.5
DVATYMVTHLAND	-1.32933	-19	0.5
EECATTFYNQVAG	0.531	-18.8	0.5
EVAYYLATHCGND	0.612333	-19.9	0.5
EEVTTYLTAGLHA	-2.22867	-18.7	0.5
DAFTYLVHTVAND	-2.30467	-20.4	0.5
QQVVDCLTQAAGH	1.973	-16.5	0.5
QEFGEYLAQTLSG	0.992	-20.3	0.5
DAAEEICATMLQD	-1.317	-17.6	0.5
EAVHTFCRTLQND	1.52733	-18.5	0.5
QECVYYMLTHLHE	-2.25156	-21	0.5
EHVLTIGYQLLNN	-0.055	-19.8	0.5
HHVAQCLLQMHEE	0.2085	-20.1	0.5
NQELGYYLATHLG	1.02067	-20.7	0.5
EAHTYFYNYCAND	0.613667	-21.3	0.5
DAGYYLATTLYNH	-1.383	-19.5	0.5
TVQDCFQGLAEQA	2	-17.5	0.5
EQIGQTLCQMAED	2	-19.6	0.5
GVGEYLYTHLENA	-0.518	-20.1	0.5
QVATTFATHVYNS	0.234	-17.7	0.5
NGAEFVTTLIQHE	1.398	-19.2	0.5
DAQFFTNLLEEHA	1.419	-21.6	0.5
QVATYLVTTLHQD	0.426667	-19.1	0.5
DAGELIGQCLLDH	0.288333	-18.8	0.5
DVATTFATTVYQS	0.646	-17.4	0.5
DAAAYFTYACENH	-0.575	-18.7	0.5
DETVATCLTQLAG	-1.1225	-16.8	0.5
NEEALTLGYQLLN	1.048	-20	0.5
QYVATYLQTHLGG	-0.047	-19.5	0.5
EELAYYMYQTYGQ	0.347	-21.1	0.5
DVAYYLTTTLAND	-1.053	-19.9	0.5
EVGQYFATTLLQS	1.688	-18.7	0.5
EEATYLYQQLANS	2	-20.8	0.5
AEEVFNCLQHLAG	-0.393333	-18.9	0.5
EQVVTTFYNTLSG	0.288	-19.1	0.5
EAVQAYLMTHLGD	-0.725333	-19.4	0.5
DDLYQVFTMLQNA	2	-19.6	0.5
DDVATICYTLANH	-1.96667	-20.3	0.5
GQEVVQTLQELAG	2	-18.6	0.5
NAYTYLAACAYND	1.0225	-18.9	0.5
AECTAYMLYTLEQ	-1.766	-19.7	0.5
DDYLTVYCTQLAQ	0.5395	-18.9	0.5
AEAGYYLATQLSG	2	-18.4	0.5
TAEEMGQMLMDAC	-0.0145	-19	0.5
QEVVDCLYRMQND	1.4995	-19.3	0.5
EEDAYQFAHMLEQ	1.78233	-20.8	0.5
EQIGQMLCQMAED	2	-19.1	0.5
EHAYYFAACVQND	0.885667	-19.2	0.5
AGEVHNTLLHLAE	-0.646	-18.9	0.5
EHAYYFAYCVEQH	-1.14522	-21.4	0.5
VAQHFQQLGEEYG	1.66433	-20.3	0.5
SEAEVLYNAMVNH	-0.130667	-19.4	0.5
NPGEYFAHALTNH	1.28011	-19.7	0.5
GHLGYQMLQLAEE	0.485	-20	0.5
DQVTHCLLELANE	0.906	-20.2	0.5
DPAEEMGQYLLNH	0.462	-19.2	0.5
AQYVATTLYQHAG	-0.717667	-18.5	0.5
QVATLLVQTAEEH	0.704667	-18.6	0.5
EVGYYLCQTLQQD	2	-21.6	0.5
DPAQELGQCLLEH	1.863	-17.7	0.5
EELANYLTTTFGQ	1.281	-20	0.5
EELGTCLTQLANH	0.984	-19.6	0.5
DEATYIYHCLANS	-0.848667	-19.9	0.5
DCAAYMVTTLGND	-0.696	-20	0.5
QHVTTALLELGNH	-0.136111	-19	0.5
AQEMGQLLIEAYE	-0.067	-19.6	0.5
DAELGVYLATHLH	-3.057	-19.8	0.5
SQVEVTLLTYLHQ	-0.676667	-20.9	0.5
EHVFNYLTTHLGG	-1.88067	-19.8	0.5
TEEELMEQLCHCV	-1.541	-18.2	0.5
AQEAGQFLVQTLT	0.468	-18.8	0.5
EVATYLVTHLGND	-0.871667	-19.9	0.5
EAVTYYLTTHLSG	-1.69167	-20.2	0.5
NVFECFTHTVAQH	-0.473889	-18.8	0.5
ECQQYILTTLQQD	2	-20.8	0.5
TATEIQYELYQHA	1.23267	-18.8	0.5
AEYVGTYLTTHLG	-1.63467	-20.5	0.5
TVGACFQYLADQA	0.1515	-18.4	0.5
QVANCLLHLHDEM	-0.157	-20.5	0.5
EHVVQCLTEAAND	1.38867	-18.5	0.5
EEFGNHLAQCVTG	0.582667	-17.8	0.5
DVAYYLVHTCGND	-0.441	-19.6	0.5
AEEIGQALCELAG	0.7285	-17.2	0.5
DPHFEQITECLAE	0.737333	-17.8	0.5
DCVNYDVTTLQNA	2	-19.1	0.5
HVVQLLQEAADQH	1.85189	-19.4	0.5
HEVQQFCLRLAEE	-0.175667	-20.7	0.5
NEFGAHFAYQVAG	0.144667	-19.5	0.7
DAHELLCETLEQH	0.183444	-17.9	0.7
EVYTTLTTYCLQD	-0.732	-20.1	0.7
AEFGYTLATTLHQ	-1.535	-18.7	0.7
QELGNYLATTLGE	2	-19.3	0.7
EQGCYQLYQLANE	2	-22.5	0.7
EEFGTQFYQAVHG	1.16333	-19.4	0.7
NEYATFAYHVYNS	0.816333	-21.8	0.7
DVATYLVTTLGND	-1.9535	-19.1	0.7
DEAAQYLYTCLGG	-1.638	-18.9	0.7
DVAQTFYNTVAND	2	-18.8	0.7
EEVAYTFATTVTQ	-1.056	-18.6	0.7
EAATYFATTVYNS	0.62	-18.3	0.7
EAHAYQFATQLEG	1.51667	-19.9	0.7
EVATYLMTTLGND	-0.349	-19.6	0.7
NQEAYYFTQLLTQ	2	-20.3	0.7
DVATYLYTHFGND	0.615667	-21.3	0.7
DAGTYLYNTLANS	2	-19	0.7
DVHQTFCAYAAND	1.13833	-19.2	0.7
QQVGQALCEAYEN	2	-19	0.7
EELGQYLTQTLSQ	2	-20	0.7
DQHEEFGQLLLNH	1.74711	-20.8	0.7
ECATYFATTLEND	-0.3965	-19.4	0.7
NEAVYYLMTTLEN	0.311	-22.7	0.7
GQVGQALCEMAND	2	-17.6	0.7
NHVQTTLLQLAED	1.684	-20.2	0.7
DAELAYTFYTHCQ	-1.09133	-20.5	0.7
DAGTYLYQTLAND	2	-19.6	0.7
DVATTFATTVYNS	-0.52	-17.6	0.7
TVLDCAQELGQMA	0.4915	-16.6	0.7
NQIGQTLCEMANE	2	-18.6	0.7
SVGQLVTTLIQHE	1.07333	-18.6	0.7
EVAYTFATTVYNH	-2.859	-18.9	0.7
NGLELCTTLVQHA	-0.109	-17.9	0.7
DAEHFTNQLVEHA	1.24122	-19.6	0.7
QVAYYLVTHLGND	1.45633	-20.3	0.7
DAGQQIGQQLLNH	2	-19.2	0.7
DVATTFVTTLSND	-0.393	-18.8	0.7
NAAATFATTVYNH	0.971333	-16.3	0.7
DATVCYQLTQLAQ	2	-17.5	0.7
DAEVCYTLTQLAQ	1.1015	-17.9	0.7
AYIATYLQTHLGG	-1.22267	-18.7	0.7
EELAYYLTQTYGD	-2.215	-21.9	0.7
DVATYLATTLGND	-0.514	-18.7	0.7
ECAAYLMYHTYND	-1.188	-19.9	0.7
EEATYLYQQLANS	2	-20.8	0.7
AQEAFNCFQQLAG	1.8575	-18.8	0.7
EQCATYFMTTLEQ	-0.1975	-20.4	0.7
EAVYGYLQTHLGD	-1.03167	-20.4	0.7
TAETLYNQFANSD	2	-19.8	0.7
DEAVYLGTYLANH	-1.17233	-19.3	0.7
GEEVCQTLQELAG	2	-19.7	0.7
EQVGYYLTQLAND	2	-21.1	0.7
GEEVVTTLCTLAN	-0.3675	-17.8	0.7
EQVATYMVTHLSN	1.02167	-19.2	0.7
EELATYLTTHLHD	-1.86567	-21.8	0.7
AGEEVCQHLTELA	-0.117667	-18.7	0.7
DEVGQHLYQLAND	1.93333	-22.2	0.7
AQEFLNMGQRLSE	2	-19.1	0.7
EQVVHCLQQLAED	1.83767	-19.2	0.7
EHATTFANTVLNS	0.757667	-17.1	0.7
EAQHMYTLLYQAE	1.00367	-21.7	0.7
EQFNYFYNTVAQH	1.357	-21.6	0.7
GAQEICQTLLEHE	1.28167	-18.5	0.7
DDAELLYYAFTNG	-1.092	-22.3	0.7
NAAETFATTVYNH	0.738	-18.8	0.7
NGCLYFAQTLEQE	0.932	-19.2	0.7
EQITNCLLELGNE	0.949	-20.7	0.7
HAVQEHFQQLAND	2	-19.6	0.7
GAYICHTLVQHAG	-0.412	-17.1	0.7
TVVTCLVQMADQH	-0.00433333	-18.7	0.7
QVATYFTQTLQQD	2	-19.1	0.7
NDAADMVQYLTEH	2	-21	0.7
EEFGNALYTTLQQ	2	-20.2	0.7
NQLGEALCQLAND	2	-18.3	0.7
DAAQYIYTCLAHS	-0.101	-18.7	0.7
EVAQYMVTTLGND	2	-18.7	0.7
QAAQTFLQECGND	2	-19.4	0.7
GQETVQALCELAG	1.6615	-17.3	0.7
GGELGAHLIAHCE	-1.04967	-19.2	0.7
QELGTYLVQLHNQ	1.61133	-20	0.7
NQVVQTCLEMAND	2	-18.7	0.7
DGEELAQHLTHYM	0.493667	-19.5	0.7
AHQAGQYLVNTLE	1.419	-19.4	0.7
DVATTFATTVYNS	-0.52	-17.6	0.7
EAVATTLMTTLDQ	0.251	-16.9	0.7
NAAETFYTTVAND	2	-19.2	0.7
ECFEYITTTLQNA	-0.2835	-19	0.7
TAFQLFTQTCAQE	1.9415	-19.1	0.7
AEYVGTYQTEHLG	0.425333	-18.2	0.7
DVCQTFYNTVGND	2	-20.1	0.7
QVTGCLLHMHEEL	-0.439778	-19.7	0.7
NHVGRMLQQLAND	2	-18.7	0.7
EEAGYFLYTQLQG	1.369	-21.2	0.7
DVATYLVTTLGND	-1.9535	-19.1	0.7
QEQIGQTLCELAG	2	-18.5	0.7
EEHAQTIYEQLSE	2	-20.2	0.7
DCGTYILTTLQEA	-1.08	-19.5	0.7
QVGQLFQGLEDYD	2	-21.4	0.7
DPVQTFVQCFEQS	1.346	-17.9	0.7
NAFGAYLATTLEN	0.806	-19.6	1
DGFELLCHTLQEQ	0.520333	-20.6	1
DVAETLYNTLGND	2	-20.3	1
QEFGTYLATTLHG	-0.772667	-19.6	1
EELAYYLTTTLHG	-3.81767	-21.9	1
DHGCQMLTQLAND	2	-18.7	1
EELGYCLTQLAND	-0.8155	-19.8	1
DACAYFAYAVTNS	-1.2275	-18.1	1
QVVTTLVQTLSND	1.932	-19.4	1
DEFAQTFYNTVQD	0.696	-20.5	1
TAAQYFATTLSND	-0.014	-18.1	1
EQVATTLYHYATQ	0.278667	-19.4	1
DAVTTFCHAVQND	1.491	-18.3	1
EVVATMVRTLQND	1.908	-18.4	1
DACTYFVNTVGND	1.633	-19.5	1
NAEAYFVYTLMTQ	-1.288	-19.5	1
DAGYQLYTELTND	1.027	-20.1	1
DVATTLYQTCANH	1.52867	-17.6	1
DVHTTFVQTVYND	0.347667	-20.2	1
QEVANTLVQMYEQ	2	-20.2	1
EEFAQYLTNTLGG	1.105	-20.8	1
GQVCELFQGLANS	2	-17.6	1
EVVTYLTTHLAND	-1.37667	-20.1	1
QEVQHYLLTTLEG	1.118	-20.5	1
GQITQCLCELAND	1.549	-17.6	1
HHVCTQMQQLADD	1.86289	-18.8	1
DATVATYLTTHLG	-1.896	-18	1
DVGTTLYQTLQND	1.475	-19.8	1
DAVTTFVTACQND	1.6125	-17.5	1
TVLELFQGLAQQA	1.876	-19.2	1
HELATTLCQLGND	1.926	-18.8	1
TVGQCLTQAYEQH	2	-18.7	1
QVATTLVNTLEND	2	-19.3	1
GGQQCVYHLLQHE	1.92122	-19.6	1
DAEAFTQAFQNSD	2	-19.6	1
QVATYLVTHLGND	0.757	-19.2	1
DAGQAICQYLQEH	1.83233	-19.4	1
QVATYFATTVLNS	-0.72	-18.6	1
NAAAYFAYTVTNH	0.344	-18	1
NEYVTHTLYQLAQ	1.61567	-21.6	1
NQEAAYLGACMLE	1.435	-19.2	1
GFGEYLAQTLLNH	0.205667	-20.9	1
QEAAYYFTQTFGG	1.927	-20.8	1
DVATTFATTVLNS	-2.084	-17.1	1
EGAVYLMTTLHND	-2.32933	-19.8	1
GEAQYLYTQLANG	2	-19.1	1
QEELFDCLQELRG	2	-20.7	1
EQVATTFMTTLEQ	0.996	-18.9	1
QEVQVYLMTHLGE	0.265333	-20.2	1
NGEYLGYLFLQHE	0.649	-23.2	1
DEAQTLGYYLANH	1.13	-19.8	1
GEEIVQTLAEHAG	1.3	-18.1	1
DQVAYCLTQMAND	2	-20.3	1
EAAHVYFQTALLD	-2.268	-20.1	1
EECATYFMTTLGQ	-3.459	-18.4	1
GQIAHTLTQLAND	2	-20.5	1
GAEEFTQELLNCA	1.4105	-17.6	1
NAALDMCNELAND	1.996	-18.5	1
DAGLQTIVQQLHE	2	-20.2	1
EQVTQTLCQLAEE	2	-19.2	1
DHATYFAHCVMNE	-0.712222	-19	1
GTQIVNDLLQLGE	2	-18.7	1
DHATYFYNTVEQH	1.22978	-21.1	1
GAQTCLQTLLEHE	2	-17.8	1
HEAQQLYNLFENH	2	-20.5	1
DALQHFLQTAYND	1.91167	-20.7	1
GHVVQQLQQLAEE	2	-19.1	1
GQVVTQLQQMAND	2	-19.7	1
NAVQEFTELTQGS	2	-17.9	1
GATIAHTLVQHAG	-0.536667	-16	1
DAGTYLYQTLAND	2	-19.6	1
EVATYLATTLGND	0.227	-19.6	1
DAGLQFATTCLEH	0.444333	-18.8	1
EEFATYLTTTLSG	-2.695	-19	1
DQLGHCLQQLAND	2	-20.3	1
DGAYTIAYALANS	0.248	-17.8	1
EVAQYLCTTLGND	2	-19.5	1
QQVTTCLLQLGQE	2	-18.9	1
GQEIVQGLQELAG	2	-19.5	1
AAEMGAYLVTHLS	-3.14033	-18.1	1
DALQTFVQTCQND	2	-18.5	1
NQVGQTLCELAND	2	-17.8	1
DAGELAEQLYHTM	1.115	-19.6	1
AQEFGQFLCETLG	-0.429	-20.3	1
DVGTTFATTLYNS	-0.557	-18.5	1
EQVATYLTTHLGG	-0.19	-18.7	1
TVAEYLTHAVANS	-0.939333	-16.6	1
EQVHTALYNMAND	1.57233	-19.3	1
DACQEVFDAFQNS	2	-19.6	1
AEFQVTYLTQHLG	-0.835	-19.3	1
GVAQTLVNTLEND	2	-18.3	1
EVGQYLATNLQND	2	-19.9	1
GHVVQCLQDAAND	2	-17.5	1
QEFATTFATTLGG	-0.478	-17.6	1
DVATYLVTTLGND	-1.915	-19.1	1
GNQICQYLTEMAG	1.203	-17.9	1
EDEANELCECLLQ	1.65433	-18.6	1
DCVQYIVNTLQNG	2	-19.9	1
HVVNQFQELADQH	1.98467	-19	1
TAGQLLTQCYEES	1.274	-17.5	1

## Sheet: Table S6
Supplemetary Table S6: Sequences designed by AfDesign without a solubility index
This Table shows the sequences designed by AfDesign binder hallucination without solubility index, and the logS calculated by QikProp and binding affinity (kcal/mol) calculated by AutoDock CrankPep of the sequences. The weight represents the weight of the solubility loss of the AfDesign binder hallucination.
seq	QPlogS	Affinity (ADCP score)	weight
NAFAAYLVYTLGE	-1.576	-20.3	0
DPFEMIVECLLQL	-2.5415	-20.3	0
ECFYYITWCLLNH	-4.015	-21.4	0
AEFGYYLAYVCWN	-4.873	-21.7	0
EELAYYLYVTLHQ	-2.68333	-21	0
EVYYYLWWCVEHA	-4.027	-22	0
EVAYHLYWIAVTH	-4.66444	-20.3	0
EHYAYHVWYLYHS	-3.50125	-23.4	0
EVVWYFYHHLAPD	-3.95367	-20.8	0
EEVCWCLYHLANM	-3.53133	-20.6	0
EECANYFAYYVYQ	-2.05	-22.2	0
EEVAWYLYYHLAP	-3.788	-21.3	0
DAVYYFAWTVYNY	-4.583	-22.8	0
DVAAYMVYYLEND	-2.551	-21.2	0
EAYYYFAYYTLNY	-2.174	-25.2	0
DAVYYFVYYLEEH	-4.034	-22.9	0
DHAYWIYWCLEHE	-3.57378	-23.6	0
EQVYYRLYYYLHE	-1.85467	-22.9	0
DAFEYFVYYCYQH	-2.54467	-21	0
EVVCYMLYQLAND	-1.1495	-19.9	0
EEFGEYLYYHLSG	-1.526	-22.8	0
YEVFWYCLELANE	-5.738	-22.2	0
ECANYFAWYVLNH	-2.55067	-21.7	0
AEVCYYMLYGHLE	-3.627	-21.8	0
ECLQYITWHLLHA	-3.23922	-21.4	0
ELVVYYCLELADH	-4.26367	-20.9	0
DPYIAWYLYYHCA	-5.05	-21.2	0
EAYYYFYYYVANA	-2.019	-22.4	0
DPVYYFAWYVYHS	-4.80533	-21	0
TVLDLFLELGQLA	-1.878	-19.6	0
NLVCYYLLQIAYD	-3.3785	-20.7	0
GAWELVYYLIQHE	-3.09467	-22.6	0
ECAYTFAYYLYQY	-2.953	-21.7	0
NAWHFVYYCLAYE	-4.077	-22.1	0
VPWFFYELIAEHE	-5.146	-23.1	0
DVAYCLMWIAEEY	-4.34	-21.2	0
DPVERIVQMLYDH	-1.731	-20.1	0
EVAYYFAYYVYHY	-4.87533	-23.4	0
DPAAYFYYCVYYY	-7.285	-21.1	0
NPYVCWMLYELAE	-2.5315	-20.6	0
DEVCVYYLYHKLE	-2.42833	-23.2	0
EWVAYYLMYYLDP	-5.263	-23	0
EELCYYLYYYFEQ	-3.4325	-23.5	0
DVGEYFYYCVAHA	-3.726	-20.3	0
EVAEYFSYHLWHA	-3.55611	-20.9	0
EDAYYLYWLFLNS	-2.378	-23.1	0
AWEVYDMCLRLAG	-5.6185	-19.1	0
EECAYYFAYTLDQ	-1.26	-21	0
DVAEYFAYHVYYY	-4.77367	-23	0
DAHYFYYLLEPHM	-4.38456	-21.7	0
DPALYIAWYLYEA	-5.886	-21.1	0
AELICMYLLEYAD	-4.8	-20.9	0
EPYYYFAYYVLYD	-6.144	-23.1	0
DECLGYIVYCLLE	-3.09967	-21	0
QAFAYYFAYCVYE	-5.0485	-22.4	0
AEYAYWFYYYVHA	-5.09933	-24.3	0
TAEDFVQELMWAC	-2.471	-19.8	0
DAYYYFTYYCLEH	-3.27333	-22.3	0
AEEVFYCLYELAG	-3.1285	-20.5	0
HLVCLYLLEIANE	-2.36033	-19.9	0
DWGEYFAWCVYNY	-1.8525	-25.6	0
EAAYFYYLLLHAE	-4.33933	-24.6	0
DAAYYFYWCCAEH	-3.803	-21.8	0
CAVYIIQYMLEHA	-3.66733	-22	0
DPAEVLYYYLVNG	-2.124	-21.5	0
DPHEFFCWYLYNH	-2.53556	-23.4	0
DHLCYLFLQLAEE	-1.39733	-22.5	0
ELILHFCLQLAEE	-2.663	-22.5	0
DPCEAFAQYLWDH	-0.525333	-20.6	0
CAYVVWELYQNAP	-1.282	-18.9	0
EDAYYIYWLLLNH	-3.669	-25.2	0
EEVAWYLYYHLDP	-3.728	-21.6	0
DPGLEFAYCVLEH	-2.961	-18.8	0
EVYYYLMYYCVND	-1.8375	-21.9	0
WEVVEFCYELARH	-4.70267	-21.1	0
DPAYYFYYVVEHC	-4.01267	-21.7	0
DVAAYLIYYLGND	-2.754	-20.9	0
AYVYYCLLALGQH	-3.79167	-20.5	0
GEAIYYLLVQYFE	-1.73	-21.9	0
SEAIVAYLIYYFD	-4.377	-20.8	0
AELGLYLMYHLDP	-3.63067	-20.9	0
AELIVQCCLELAG	-3.485	-17.1	0
GPEELLFHLYHAM	-2.70989	-20	0
AEEFGQYLIDVLE	-1.258	-21.3	0
EVAYYFVYYLGND	-0.198	-22.4	0
EAVYWYLYYHLAP	-4.21633	-21.5	0
TAYEYFYWYGANH	-0.939	-21.9	0
EALHYYLYWLANE	-1.88267	-22.7	0
SPFELLYHYCEEA	-2.60367	-22.4	0
AEYCAWYLYYHLA	-4.25467	-22.7	0
GFAAYFAYCLDPD	-4.721	-17.9	0
EVHVYLWIYYLDQ	-2.53533	-23.5	0
DFVCQCLLRLAED	-2.41533	-19.7	0
EELAWYFYWCVQQ	-1.2895	-23.1	0
SVAEYFAYYVLNY	-4.837	-20.1	0
DHWVYECLLEVAA	-3.81533	-20	0
DEAFHHIVWLCLE	-3.77122	-21.9	0
ECVYYITYQLLHA	-2.468	-20.8	0
HVCHLLYQIAEEW	-2.91522	-21.9	0
DPFQLFCVYLAEH	-2.95	-19.8	0

## Sheet: Table S7
Supplemetary Table S7: QPlogS and binding affinity for PDIQ and p53 peptide
This Table shows the logS calculated by QikProp and binding affinity (kcal/mol) calculated by AutoDock CrankPep of the sequences for the 12-residue p53 peptide and PDIQ and the 13-residue p53 peptide and PDIQ. The 13th residue of the PDIQ + 'N' has the same asparagine ('N') as the C-terminus of p53 peptide (13 residues).
Name	seq	QPlogS	Affinity (ADCP score)
p53 peptide (12 residues)	ETFSDLWKLLPE	-3.617	-19.7
PDIQ	ETFEHWWSQLLS	-2.523	-21.3
p53 peptide (13 residues)	ETFSDLWKLLPEN	-0.269	-20.8
PDIQ + 'N'	ETFEHWWSQLLSN	0.442	-22.5

## Sheet: Table S8
Supplemetary Table S8: Sequences filtered by logS and Affinity thresholds for PDIQ + 'N'
This Table shows sequences designed by AfDesign binder hallucination filtered by QPlogS and ADCP binding affinity thresholds for PDIQ + 'N'.
seq	QPlogS	Affinity (ADCP score)	weight	solubility index
DAFEYFVYYALQD	0.741	-22.9	0.1	Solubility-Weighted Index
EEVEKFVKHLQEE	1.446	-22.5	0.3	Solubility-Weighted Index
EEIAHKLYEEAEE	0.458583	-23.5	0.5	Solubility-Weighted Index
DEEAKKFYHLLEE	0.5224	-22.6	0.7	Solubility-Weighted Index
DEAEEVYEFFQEH	0.958	-22.5	0.7	Solubility-Weighted Index
EEVAKKLYHELEE	1.1132	-22.6	1	Solubility-Weighted Index
EEVYKFAHHLEEE	1.332	-22.7	1	Solubility-Weighted Index
EEEEEIVEYLEEH	0.827438	-23.6	1	Solubility-Weighted Index
EEVHKEVHHLEEE	0.890937	-24	1	Solubility-Weighted Index
EQIAYMLYEWRND	1.048	-23.1	0.1	Hydropathy Index
NAYEYFYYYCAND	0.977	-22.7	0.1	Hydropathy Index
HKEQYYLWRIAEE	1.42567	-24	0.3	Hydropathy Index
DEYYYYFYYALQQ	0.552	-24.8	0.3	Hydropathy Index
QEAYWWVKHLEND	1.12833	-22.8	0.3	Hydropathy Index
EEWGYYFYQEFRE	1.132	-23.2	0.3	Hydropathy Index
NEWGYYFYKNCYE	1.125	-25.2	0.3	Hydropathy Index
NFAEYFYWHYRND	1.60433	-23.5	0.3	Hydropathy Index
EEYAYWFYYQVQQ	2	-23.4	0.3	Hydropathy Index
DEWAQKFYYYCQE	0.498	-23.5	0.5	Hydropathy Index
EQAYYWFYYYEEE	0.999	-25.1	0.5	Hydropathy Index
EQEYYWWYNHVEE	1.48133	-23.9	0.5	Hydropathy Index
DVYKYLEYHWEND	0.844333	-23.4	0.5	Hydropathy Index
EEWGQKWYREYRE	0.98	-24.2	0.5	Hydropathy Index
DQWVYYFREWKND	0.602	-24	0.5	Hydropathy Index
HQINQYWQEWQDD	2	-23.2	0.5	Hydropathy Index
EVRYYWTKYLWRD	0.903	-23.1	0.5	Hydropathy Index
DEYKRWHWWELAE	0.5905	-23.8	0.5	Hydropathy Index
EEAYYWARHWEND	1.01233	-23.4	0.5	Hydropathy Index
KEQDYRYWREYAE	1.5934	-24.5	0.5	Hydropathy Index
DQKEYYWYQLARD	2	-23.4	0.5	Hydropathy Index
DHVEKQWYQWAEE	1.911	-23	0.5	Hydropathy Index
KQVYEKWREWADD	1.50383	-22.6	0.5	Hydropathy Index
YEKYRWWQELKDD	1.24117	-24.6	0.5	Hydropathy Index
DEVYYWYYHLEND	0.492667	-25.9	0.5	Hydropathy Index
KEEWGQYWYRELE	1.834	-23.2	0.5	Hydropathy Index
DHRYNQYFYEWAE	1.62933	-22.5	0.5	Hydropathy Index
DHWEYLWRQYKRD	1.785	-23.2	0.7	Hydropathy Index
EKAYYWYNELKDH	1.209	-23.6	0.7	Hydropathy Index
DEWGQKWYRELHD	0.7545	-22.5	0.7	Hydropathy Index
EEYGRKWYNHWEE	1.5065	-25.3	0.7	Hydropathy Index
DEERYFEYYWQNH	1.92367	-24.3	0.7	Hydropathy Index
DEQKYFMKYCWED	2	-23.2	0.7	Hydropathy Index
DAYYYFEKYAYND	1.642	-24	0.7	Hydropathy Index
HQVAEKWYEWYED	0.453333	-23.2	0.7	Hydropathy Index
EEWGRKWYRHWED	0.6744	-22.8	0.7	Hydropathy Index
REYYDYWQRLADD	2	-23.5	0.7	Hydropathy Index
DAYYYWYHELRND	1.08267	-23.3	0.7	Hydropathy Index
EEDYQWWRDYWDD	0.679	-25.5	0.7	Hydropathy Index
EVAYYWEKYWQND	1.118	-23.2	0.7	Hydropathy Index
DVRKYWEKHWEDD	1.59	-23.1	0.7	Hydropathy Index
DHERQWYRYYHEE	2	-24.1	0.7	Hydropathy Index
DEAYYWYKHLERD	0.649	-22.9	0.7	Hydropathy Index
EECQYYWQYHWEQ	1.636	-23.9	0.7	Hydropathy Index
DQVEHWWYELKED	1.1085	-24.2	0.7	Hydropathy Index
DHWHYEFQQLEEE	1.68025	-22.9	0.7	Hydropathy Index
REKWDEWQEWKDH	1.78856	-24	0.7	Hydropathy Index
EEAKWWYKHWKND	1.8915	-23.7	0.7	Hydropathy Index
EHKYREWQEWQDD	2	-23.7	0.7	Hydropathy Index
NEWKYKFYKEYEE	1.941	-24.2	0.7	Hydropathy Index
EEWGRYLWYHLEQ	0.799667	-24.5	1	Hydropathy Index
DVRKYWYNHWEDD	1.096	-24.2	1	Hydropathy Index
EQEYYYWYNHWEE	1.08667	-25	1	Hydropathy Index
EAYYYWERHLHND	1.12122	-22.9	1	Hydropathy Index
EQDERKWYEWYDH	0.7642	-24.4	1	Hydropathy Index
EEWGQYLYDHLHD	0.468444	-23.9	1	Hydropathy Index
EEGRKWQKYWEDD	1.91981	-23.9	1	Hydropathy Index
HHINQYWQEYEDD	1.97467	-22.8	1	Hydropathy Index
EEYKYWYNELRRH	0.502	-22.6	1	Hydropathy Index
DKVKYWEKHWYDE	1.18775	-22.9	1	Hydropathy Index
EVYDWWQDLKERE	0.865333	-23.1	1	Hydropathy Index
EQWNDYWREWEDD	1.21983	-25.1	1	Hydropathy Index
EERYWWYNHWEDD	0.916	-24.4	1	Hydropathy Index
DEAKKWYKHWERD	1.53069	-24.2	1	Hydropathy Index
EERRYWQRHWYND	2	-24.7	1	Hydropathy Index
DDRHKWYKEWRNH	1.98044	-24	1	Hydropathy Index
EDEWYDWWRRQEE	1.40136	-25	1	Hydropathy Index
EERYKWEKHWEND	1.93919	-23.6	1	Hydropathy Index
DEERKWYKYFEHH	1.08625	-22.5	1	Hydropathy Index
EEKAYYWMKHLDN	1.37533	-24.4	1	Hydropathy Index
EEWGRYWQRHWEN	2	-25.1	1	Hydropathy Index
EEWGRYWYKHLHQ	0.775111	-23.8	1	Hydropathy Index
DHEYRYWRRWAED	0.66775	-22.6	1	Hydropathy Index
EHRIYQYWEQAEE	1.89667	-23	1	Hydropathy Index
DPWKEYWEQWRDD	0.822833	-22.6	1	Hydropathy Index
EEKDYYYWWQHRD	0.8785	-25	1	Hydropathy Index
DEAYKWYNHLERD	0.724	-22.8	1	Hydropathy Index
EERRYWEKYLYND	1.1336	-22.8	1	Hydropathy Index
DQVNRWWREWKDD	2	-23.3	1	Hydropathy Index
DRYEYYWYKWAQE	1.641	-24.4	1	Hydropathy Index
EEQWYHWWRDNWE	0.929333	-25.3	1	Hydropathy Index
DREWEEYWYYNRH	0.8115	-23.1	1	Hydropathy Index
DHKERKWWEEWDD	0.828125	-25.5	1	Hydropathy Index
EPEQWWQDWYNHE	1.368	-22.7	1	Hydropathy Index
EEEWGRKWYEQWE	1.339	-25.6	1	Hydropathy Index
NEYERWYHYWEDH	0.889167	-24.7	1	Hydropathy Index
DEKWEKYWYEHWE	0.5216	-25.8	1	Hydropathy Index
DEWKRKWYRELHE	0.769062	-24.2	1	Hydropathy Index
DVRYYFEKHWYND	1.24633	-23	1	Hydropathy Index
ENEYYDCYYWQHH	1.20389	-23.7	1	Hydropathy Index
EQGCYQLYQLANE	2	-22.5	0.7	Hydrophobicity Index
NGEYLGYLFLQHE	0.649	-23.2	1	Hydrophobicity Index

## Sheet: Table S9
Supplemetary Table S9: RMSD of p53 peptide and the competitor peptide in the prediction of competitive binding using ColabFold
This Table shows the following RMSDs for competitive peptide binding predictions using ColabFold. RMSD of the native p53 peptide and p53 peptide resulting from the competitive peptide binding prediction (p53_RMSD), RMSD of competitor peptide predicted using ColabFold and the competitor peptide resulting from competitive peptide binding prediction (competitor_RMSD), and RMSD of the native p53 pept…
sample_name	p53_RMSD	competitor_RMSD	p53-competitor_RMSD(Cα)
DEVYYWYYHLEND_MDM2_p53_AlphaFold2-ptm_001/DEVYYWYYHLEND_MDM2_p53_unrelaxed_rank_1_model_4.pdb	13.1862	1.76322	6.72703
DEVYYWYYHLEND_MDM2_p53_AlphaFold2-ptm_001/DEVYYWYYHLEND_MDM2_p53_unrelaxed_rank_2_model_1.pdb	14.6178	1.24705	6.80254
DEVYYWYYHLEND_MDM2_p53_AlphaFold2-ptm_001/DEVYYWYYHLEND_MDM2_p53_unrelaxed_rank_3_model_3.pdb	13.7411	1.33327	6.91776
DEVYYWYYHLEND_MDM2_p53_AlphaFold2-ptm_001/DEVYYWYYHLEND_MDM2_p53_unrelaxed_rank_4_model_2.pdb	16.4869	1.48626	6.3355
DEVYYWYYHLEND_MDM2_p53_AlphaFold2-ptm_001/DEVYYWYYHLEND_MDM2_p53_unrelaxed_rank_5_model_5.pdb	15.7054	1.41318	6.71467
DEVYYWYYHLEND_MDM2_p53_AlphaFold2-ptm_002/DEVYYWYYHLEND_MDM2_p53_unrelaxed_rank_1_model_4.pdb	13.688	1.70828	7.06434
DEVYYWYYHLEND_MDM2_p53_AlphaFold2-ptm_002/DEVYYWYYHLEND_MDM2_p53_unrelaxed_rank_2_model_3.pdb	13.9683	1.33561	7.01264
DEVYYWYYHLEND_MDM2_p53_AlphaFold2-ptm_002/DEVYYWYYHLEND_MDM2_p53_unrelaxed_rank_3_model_1.pdb	15.0903	1.01221	6.93412
DEVYYWYYHLEND_MDM2_p53_AlphaFold2-ptm_002/DEVYYWYYHLEND_MDM2_p53_unrelaxed_rank_4_model_2.pdb	16.8694	1.45376	6.3823
DEVYYWYYHLEND_MDM2_p53_AlphaFold2-ptm_002/DEVYYWYYHLEND_MDM2_p53_unrelaxed_rank_5_model_5.pdb	15.475	1.28228	6.84145
DEVYYWYYHLEND_MDM2_p53_AlphaFold2-ptm_003/DEVYYWYYHLEND_MDM2_p53_unrelaxed_rank_1_model_4.pdb	13.5139	1.68432	6.93747
DEVYYWYYHLEND_MDM2_p53_AlphaFold2-ptm_003/DEVYYWYYHLEND_MDM2_p53_unrelaxed_rank_2_model_3.pdb	14.1687	1.26728	7.08012
DEVYYWYYHLEND_MDM2_p53_AlphaFold2-ptm_003/DEVYYWYYHLEND_MDM2_p53_unrelaxed_rank_3_model_2.pdb	16.5683	1.42276	6.42402
DEVYYWYYHLEND_MDM2_p53_AlphaFold2-ptm_003/DEVYYWYYHLEND_MDM2_p53_unrelaxed_rank_4_model_1.pdb	15.1429	1.22031	6.69128
DEVYYWYYHLEND_MDM2_p53_AlphaFold2-ptm_003/DEVYYWYYHLEND_MDM2_p53_unrelaxed_rank_5_model_5.pdb	15.0617	1.32539	6.81018
DEVYYWYYHLEND_MDM2_p53_AlphaFold2-ptm_004/DEVYYWYYHLEND_MDM2_p53_unrelaxed_rank_1_model_3.pdb	14.4145	1.44507	7.03114
DEVYYWYYHLEND_MDM2_p53_AlphaFold2-ptm_004/DEVYYWYYHLEND_MDM2_p53_unrelaxed_rank_2_model_2.pdb	16.6853	1.39349	6.65198
DEVYYWYYHLEND_MDM2_p53_AlphaFold2-ptm_004/DEVYYWYYHLEND_MDM2_p53_unrelaxed_rank_3_model_1.pdb	15.0812	1.27621	6.86475
DEVYYWYYHLEND_MDM2_p53_AlphaFold2-ptm_004/DEVYYWYYHLEND_MDM2_p53_unrelaxed_rank_4_model_4.pdb	14.5136	1.75547	6.57949
DEVYYWYYHLEND_MDM2_p53_AlphaFold2-ptm_004/DEVYYWYYHLEND_MDM2_p53_unrelaxed_rank_5_model_5.pdb	15.1279	1.20687	6.79828
DEVYYWYYHLEND_MDM2_p53_AlphaFold2-ptm_005/DEVYYWYYHLEND_MDM2_p53_unrelaxed_rank_1_model_3.pdb	14.0032	1.33557	7.01393
DEVYYWYYHLEND_MDM2_p53_AlphaFold2-ptm_005/DEVYYWYYHLEND_MDM2_p53_unrelaxed_rank_2_model_2.pdb	15.6401	1.72928	6.02138
DEVYYWYYHLEND_MDM2_p53_AlphaFold2-ptm_005/DEVYYWYYHLEND_MDM2_p53_unrelaxed_rank_3_model_1.pdb	14.6541	1.25571	6.85512
DEVYYWYYHLEND_MDM2_p53_AlphaFold2-ptm_005/DEVYYWYYHLEND_MDM2_p53_unrelaxed_rank_4_model_4.pdb	13.3369	1.71725	6.62515
DEVYYWYYHLEND_MDM2_p53_AlphaFold2-ptm_005/DEVYYWYYHLEND_MDM2_p53_unrelaxed_rank_5_model_5.pdb	15.4524	1.46028	6.76312
DEVYYWYYHLEND_MDM2_p53_AlphaFold2-ptm_006/DEVYYWYYHLEND_MDM2_p53_unrelaxed_rank_1_model_2.pdb	13.5748	3.24911	5.5198
DEVYYWYYHLEND_MDM2_p53_AlphaFold2-ptm_006/DEVYYWYYHLEND_MDM2_p53_unrelaxed_rank_2_model_4.pdb	14.0031	1.60996	6.57313
DEVYYWYYHLEND_MDM2_p53_AlphaFold2-ptm_006/DEVYYWYYHLEND_MDM2_p53_unrelaxed_rank_3_model_3.pdb	15.4173	1.30696	6.90289
DEVYYWYYHLEND_MDM2_p53_AlphaFold2-ptm_006/DEVYYWYYHLEND_MDM2_p53_unrelaxed_rank_4_model_1.pdb	16.5035	1.29947	6.80136
DEVYYWYYHLEND_MDM2_p53_AlphaFold2-ptm_006/DEVYYWYYHLEND_MDM2_p53_unrelaxed_rank_5_model_5.pdb	15.6565	1.24955	6.78779
DEVYYWYYHLEND_MDM2_p53_AlphaFold2-ptm_007/DEVYYWYYHLEND_MDM2_p53_unrelaxed_rank_1_model_3.pdb	13.359	1.40721	7.14739
DEVYYWYYHLEND_MDM2_p53_AlphaFold2-ptm_007/DEVYYWYYHLEND_MDM2_p53_unrelaxed_rank_2_model_4.pdb	14.0254	1.65237	6.92918
DEVYYWYYHLEND_MDM2_p53_AlphaFold2-ptm_007/DEVYYWYYHLEND_MDM2_p53_unrelaxed_rank_3_model_2.pdb	16.6768	1.42633	6.64364
DEVYYWYYHLEND_MDM2_p53_AlphaFold2-ptm_007/DEVYYWYYHLEND_MDM2_p53_unrelaxed_rank_4_model_1.pdb	15.4925	1.25403	6.89981
DEVYYWYYHLEND_MDM2_p53_AlphaFold2-ptm_007/DEVYYWYYHLEND_MDM2_p53_unrelaxed_rank_5_model_5.pdb	15.1718	1.29648	6.64722
DEVYYWYYHLEND_MDM2_p53_AlphaFold2-ptm_008/DEVYYWYYHLEND_MDM2_p53_unrelaxed_rank_1_model_4.pdb	14.478	1.79624	6.80306
DEVYYWYYHLEND_MDM2_p53_AlphaFold2-ptm_008/DEVYYWYYHLEND_MDM2_p53_unrelaxed_rank_2_model_3.pdb	13.4063	1.28932	7.00095
DEVYYWYYHLEND_MDM2_p53_AlphaFold2-ptm_008/DEVYYWYYHLEND_MDM2_p53_unrelaxed_rank_3_model_2.pdb	16.3883	1.4526	6.42072
DEVYYWYYHLEND_MDM2_p53_AlphaFold2-ptm_008/DEVYYWYYHLEND_MDM2_p53_unrelaxed_rank_4_model_1.pdb	14.8925	1.25269	6.788
DEVYYWYYHLEND_MDM2_p53_AlphaFold2-ptm_008/DEVYYWYYHLEND_MDM2_p53_unrelaxed_rank_5_model_5.pdb	15.1644	1.26161	6.70215
DEVYYWYYHLEND_MDM2_p53_AlphaFold2-ptm_009/DEVYYWYYHLEND_MDM2_p53_unrelaxed_rank_1_model_3.pdb	13.1028	1.40138	7.02995
DEVYYWYYHLEND_MDM2_p53_AlphaFold2-ptm_009/DEVYYWYYHLEND_MDM2_p53_unrelaxed_rank_2_model_1.pdb	18.0971	1.61157	6.97018
DEVYYWYYHLEND_MDM2_p53_AlphaFold2-ptm_009/DEVYYWYYHLEND_MDM2_p53_unrelaxed_rank_3_model_2.pdb	16.7287	1.33977	6.5176
DEVYYWYYHLEND_MDM2_p53_AlphaFold2-ptm_009/DEVYYWYYHLEND_MDM2_p53_unrelaxed_rank_4_model_5.pdb	14.8493	1.21509	6.67883
DEVYYWYYHLEND_MDM2_p53_AlphaFold2-ptm_009/DEVYYWYYHLEND_MDM2_p53_unrelaxed_rank_5_model_4.pdb	13.3858	1.60399	6.95944
DEVYYWYYHLEND_MDM2_p53_AlphaFold2-ptm_010/DEVYYWYYHLEND_MDM2_p53_unrelaxed_rank_1_model_3.pdb	13.2048	1.39771	7.15684
DEVYYWYYHLEND_MDM2_p53_AlphaFold2-ptm_010/DEVYYWYYHLEND_MDM2_p53_unrelaxed_rank_2_model_4.pdb	13.0945	1.81059	6.85049
DEVYYWYYHLEND_MDM2_p53_AlphaFold2-ptm_010/DEVYYWYYHLEND_MDM2_p53_unrelaxed_rank_3_model_2.pdb	15.4384	1.7003	6.11699
DEVYYWYYHLEND_MDM2_p53_AlphaFold2-ptm_010/DEVYYWYYHLEND_MDM2_p53_unrelaxed_rank_4_model_1.pdb	14.6673	1.21031	6.72386
DEVYYWYYHLEND_MDM2_p53_AlphaFold2-ptm_010/DEVYYWYYHLEND_MDM2_p53_unrelaxed_rank_5_model_5.pdb	15.3403	1.4017	6.74134
DEVYYWYYHLEND_MDM2_p53_AlphaFold2-ptm_011/DEVYYWYYHLEND_MDM2_p53_unrelaxed_rank_1_model_3.pdb	13.804	1.33366	7.11939
DEVYYWYYHLEND_MDM2_p53_AlphaFold2-ptm_011/DEVYYWYYHLEND_MDM2_p53_unrelaxed_rank_2_model_4.pdb	2.30867	14.0114	12.0671
DEVYYWYYHLEND_MDM2_p53_AlphaFold2-ptm_011/DEVYYWYYHLEND_MDM2_p53_unrelaxed_rank_3_model_1.pdb	14.2953	1.13733	6.4662
DEVYYWYYHLEND_MDM2_p53_AlphaFold2-ptm_011/DEVYYWYYHLEND_MDM2_p53_unrelaxed_rank_4_model_2.pdb	15.7298	1.12575	6.88514
DEVYYWYYHLEND_MDM2_p53_AlphaFold2-ptm_011/DEVYYWYYHLEND_MDM2_p53_unrelaxed_rank_5_model_5.pdb	15.2861	1.23534	6.838
DEVYYWYYHLEND_MDM2_p53_AlphaFold2-ptm_012/DEVYYWYYHLEND_MDM2_p53_unrelaxed_rank_1_model_3.pdb	13.334	1.3915	7.05945
DEVYYWYYHLEND_MDM2_p53_AlphaFold2-ptm_012/DEVYYWYYHLEND_MDM2_p53_unrelaxed_rank_2_model_4.pdb	14.2457	1.74664	6.9209
DEVYYWYYHLEND_MDM2_p53_AlphaFold2-ptm_012/DEVYYWYYHLEND_MDM2_p53_unrelaxed_rank_3_model_1.pdb	14.6571	1.11225	6.90787
DEVYYWYYHLEND_MDM2_p53_AlphaFold2-ptm_012/DEVYYWYYHLEND_MDM2_p53_unrelaxed_rank_4_model_2.pdb	16.2561	1.4968	6.24392
DEVYYWYYHLEND_MDM2_p53_AlphaFold2-ptm_012/DEVYYWYYHLEND_MDM2_p53_unrelaxed_rank_5_model_5.pdb	15.6031	1.28381	6.66313
DEVYYWYYHLEND_MDM2_p53_AlphaFold2-ptm_013/DEVYYWYYHLEND_MDM2_p53_unrelaxed_rank_1_model_4.pdb	14.333	1.77652	6.81491
DEVYYWYYHLEND_MDM2_p53_AlphaFold2-ptm_013/DEVYYWYYHLEND_MDM2_p53_unrelaxed_rank_2_model_2.pdb	15.6888	1.58059	6.1867
DEVYYWYYHLEND_MDM2_p53_AlphaFold2-ptm_013/DEVYYWYYHLEND_MDM2_p53_unrelaxed_rank_3_model_3.pdb	13.5069	1.42606	7.0229
DEVYYWYYHLEND_MDM2_p53_AlphaFold2-ptm_013/DEVYYWYYHLEND_MDM2_p53_unrelaxed_rank_4_model_5.pdb	15.4511	1.24133	6.77879
DEVYYWYYHLEND_MDM2_p53_AlphaFold2-ptm_013/DEVYYWYYHLEND_MDM2_p53_unrelaxed_rank_5_model_1.pdb	17.599	1.3094	6.31647
DEVYYWYYHLEND_MDM2_p53_AlphaFold2-ptm_014/DEVYYWYYHLEND_MDM2_p53_unrelaxed_rank_1_model_4.pdb	15.1318	2.00012	6.23405
DEVYYWYYHLEND_MDM2_p53_AlphaFold2-ptm_014/DEVYYWYYHLEND_MDM2_p53_unrelaxed_rank_2_model_3.pdb	13.8139	1.32094	7.01311
DEVYYWYYHLEND_MDM2_p53_AlphaFold2-ptm_014/DEVYYWYYHLEND_MDM2_p53_unrelaxed_rank_3_model_2.pdb	16.5446	1.40189	6.54084
DEVYYWYYHLEND_MDM2_p53_AlphaFold2-ptm_014/DEVYYWYYHLEND_MDM2_p53_unrelaxed_rank_4_model_1.pdb	14.5807	1.2695	6.818
DEVYYWYYHLEND_MDM2_p53_AlphaFold2-ptm_014/DEVYYWYYHLEND_MDM2_p53_unrelaxed_rank_5_model_5.pdb	15.5205	1.4942	6.86974
DEVYYWYYHLEND_MDM2_p53_AlphaFold2-ptm_015/DEVYYWYYHLEND_MDM2_p53_unrelaxed_rank_1_model_4.pdb	14.4883	1.6396	6.72926
DEVYYWYYHLEND_MDM2_p53_AlphaFold2-ptm_015/DEVYYWYYHLEND_MDM2_p53_unrelaxed_rank_2_model_3.pdb	14.6189	1.27216	6.9368
DEVYYWYYHLEND_MDM2_p53_AlphaFold2-ptm_015/DEVYYWYYHLEND_MDM2_p53_unrelaxed_rank_3_model_1.pdb	14.6693	1.18369	6.75509
DEVYYWYYHLEND_MDM2_p53_AlphaFold2-ptm_015/DEVYYWYYHLEND_MDM2_p53_unrelaxed_rank_4_model_2.pdb	16.3743	1.55797	6.31925
DEVYYWYYHLEND_MDM2_p53_AlphaFold2-ptm_015/DEVYYWYYHLEND_MDM2_p53_unrelaxed_rank_5_model_5.pdb	15.1134	1.48268	6.8272
DEVYYWYYHLEND_MDM2_p53_AlphaFold2-ptm_016/DEVYYWYYHLEND_MDM2_p53_unrelaxed_rank_1_model_4.pdb	13.8815	1.68619	6.79578
DEVYYWYYHLEND_MDM2_p53_AlphaFold2-ptm_016/DEVYYWYYHLEND_MDM2_p53_unrelaxed_rank_2_model_3.pdb	13.2668	1.4033	7.03191
DEVYYWYYHLEND_MDM2_p53_AlphaFold2-ptm_016/DEVYYWYYHLEND_MDM2_p53_unrelaxed_rank_3_model_2.pdb	16.3195	1.42056	6.49628
DEVYYWYYHLEND_MDM2_p53_AlphaFold2-ptm_016/DEVYYWYYHLEND_MDM2_p53_unrelaxed_rank_4_model_1.pdb	14.4079	1.24208	6.83147
DEVYYWYYHLEND_MDM2_p53_AlphaFold2-ptm_016/DEVYYWYYHLEND_MDM2_p53_unrelaxed_rank_5_model_5.pdb	15.82	1.54446	6.82014
DEVYYWYYHLEND_MDM2_p53_AlphaFold2-ptm_017/DEVYYWYYHLEND_MDM2_p53_unrelaxed_rank_1_model_3.pdb	13.1954	1.39363	7.00734
DEVYYWYYHLEND_MDM2_p53_AlphaFold2-ptm_017/DEVYYWYYHLEND_MDM2_p53_unrelaxed_rank_2_model_2.pdb	16.9903	1.45318	6.36491
DEVYYWYYHLEND_MDM2_p53_AlphaFold2-ptm_017/DEVYYWYYHLEND_MDM2_p53_unrelaxed_rank_3_model_5.pdb	15.1248	1.23582	6.84332
DEVYYWYYHLEND_MDM2_p53_AlphaFold2-ptm_017/DEVYYWYYHLEND_MDM2_p53_unrelaxed_rank_4_model_4.pdb	12.4341	2.37654	6.73313
DEVYYWYYHLEND_MDM2_p53_AlphaFold2-ptm_017/DEVYYWYYHLEND_MDM2_p53_unrelaxed_rank_5_model_1.pdb	16.2882	1.32685	6.48917
DEVYYWYYHLEND_MDM2_p53_AlphaFold2-ptm_018/DEVYYWYYHLEND_MDM2_p53_unrelaxed_rank_1_model_3.pdb	13.1654	1.43591	7.04671
DEVYYWYYHLEND_MDM2_p53_AlphaFold2-ptm_018/DEVYYWYYHLEND_MDM2_p53_unrelaxed_rank_2_model_4.pdb	14.8499	1.72197	6.9752
DEVYYWYYHLEND_MDM2_p53_AlphaFold2-ptm_018/DEVYYWYYHLEND_MDM2_p53_unrelaxed_rank_3_model_2.pdb	16.02	1.55503	6.32347
DEVYYWYYHLEND_MDM2_p53_AlphaFold2-ptm_018/DEVYYWYYHLEND_MDM2_p53_unrelaxed_rank_4_model_1.pdb	14.8265	1.17182	6.54955
DEVYYWYYHLEND_MDM2_p53_AlphaFold2-ptm_018/DEVYYWYYHLEND_MDM2_p53_unrelaxed_rank_5_model_5.pdb	14.8556	1.40668	6.91484
DEVYYWYYHLEND_MDM2_p53_AlphaFold2-ptm_019/DEVYYWYYHLEND_MDM2_p53_unrelaxed_rank_1_model_2.pdb	13.593	3.11174	5.49124
DEVYYWYYHLEND_MDM2_p53_AlphaFold2-ptm_019/DEVYYWYYHLEND_MDM2_p53_unrelaxed_rank_2_model_3.pdb	14.236	1.31929	7.15603
DEVYYWYYHLEND_MDM2_p53_AlphaFold2-ptm_019/DEVYYWYYHLEND_MDM2_p53_unrelaxed_rank_3_model_4.pdb	15.0506	1.4203	6.79011
DEVYYWYYHLEND_MDM2_p53_AlphaFold2-ptm_019/DEVYYWYYHLEND_MDM2_p53_unrelaxed_rank_4_model_1.pdb	14.563	1.19304	6.69033
DEVYYWYYHLEND_MDM2_p53_AlphaFold2-ptm_019/DEVYYWYYHLEND_MDM2_p53_unrelaxed_rank_5_model_5.pdb	14.7492	1.56026	7.0092
DEVYYWYYHLEND_MDM2_p53_AlphaFold2-ptm_020/DEVYYWYYHLEND_MDM2_p53_unrelaxed_rank_1_model_3.pdb	13.1442	1.48096	6.97734
DEVYYWYYHLEND_MDM2_p53_AlphaFold2-ptm_020/DEVYYWYYHLEND_MDM2_p53_unrelaxed_rank_2_model_2.pdb	16.2721	1.44223	6.41057
DEVYYWYYHLEND_MDM2_p53_AlphaFold2-ptm_020/DEVYYWYYHLEND_MDM2_p53_unrelaxed_rank_3_model_4.pdb	14.8266	2.00486	6.38129
DEVYYWYYHLEND_MDM2_p53_AlphaFold2-ptm_020/DEVYYWYYHLEND_MDM2_p53_unrelaxed_rank_4_model_1.pdb	15.3439	1.12304	6.70186
DEVYYWYYHLEND_MDM2_p53_AlphaFold2-ptm_020/DEVYYWYYHLEND_MDM2_p53_unrelaxed_rank_5_model_5.pdb	16.0941	1.58605	6.84229
